# Supplementary material for: Temperature-Dependent Chirality in Halide Perovskites
Source: J Phys Chem Lett. 2024 Jul 31;15(31):8057–64. doi: 10.1021/acs.jpclett.4c01629 (PMC11318036; doi:10.1021/acs.jpclett.4c01629)
Supplement: Supplementary file 1 — jz4c01629_si_001.zip [file jz4c01629_si_001.zip]

Archive with 61 entries (46 files):
- perovskite_structures/
- perovskite_structures/ba2pbi4/
- perovskite_structures/ba2pbi4/BA2PbI4_Exp.vasp
- perovskite_structures/ba2pbi4/BA2PbI4_PBE-D3BJ.vasp
- perovskite_structures/ba2pbi4/BA2PbI4_SCAN.vasp
- perovskite_structures/info.dat
- perovskite_structures/pea2pbi4/
- perovskite_structures/pea2pbi4/PEA2PbI4_Exp.vasp
- perovskite_structures/pea2pbi4/PEA2PbI4_PBE-D3BJ.vasp
- perovskite_structures/pea2pbi4/PEA2PbI4_SCAN.vasp
- perovskite_structures/r-1nea2pbbr4/
- perovskite_structures/r-1nea2pbbr4/R-1NEA2PbBr4_Exp.vasp
- perovskite_structures/r-1nea2pbbr4/R-1NEA2PbBr4_PBE-D3BJ.vasp
- perovskite_structures/r-1nea2pbbr4/R-1NEA2PbBr4_SCAN.vasp
- perovskite_structures/r-2nea2pbbr4/
- perovskite_structures/r-2nea2pbbr4/R-2NEA2PbBr4_Exp.vasp
- perovskite_structures/r-2nea2pbbr4/R-2NEA2PbBr4_PBE-D3BJ.vasp
- perovskite_structures/r-2nea2pbbr4/R-2NEA2PbBr4_SCAN.vasp
- perovskite_structures/r-4-cl-mba2pbbr4/
- perovskite_structures/r-4-cl-mba2pbbr4/R-4-Cl-MBA2PbBr4_Exp.vasp
- perovskite_structures/r-4-cl-mba2pbbr4/R-4-Cl-MBA2PbBr4_PBE-D3BJ.vasp
- perovskite_structures/r-4-cl-mba2pbbr4/R-4-Cl-MBA2PbBr4_SCAN.vasp
- perovskite_structures/r-mba2pbi4/
- perovskite_structures/r-mba2pbi4/R-MBA2PbI4_Exp.vasp
- perovskite_structures/r-mba2pbi4/R-MBA2PbI4_PBE-D3BJ.vasp
- perovskite_structures/r-mba2pbi4/R-MBA2PbI4_SCAN.vasp
- perovskite_structures/r-mba2pbi4/S-MBA2PbI4_Exp.vasp
- perovskite_structures/r-mba2pbi4/S-MBA2PbI4_PBE-D3BJ.vasp
- perovskite_structures/r-mba2pbi4/S-MBA2PbI4_SCAN.vasp
- perovskite_structures/rac-1nea2pbbr4/
- perovskite_structures/rac-1nea2pbbr4/rac-1NEA2PbBr4_Exp.vasp
- perovskite_structures/rac-1nea2pbbr4/rac-1NEA2PbBr4_PBE-D3BJ.vasp
- perovskite_structures/rac-1nea2pbbr4/rac-1NEA2PbBr4_SCAN.vasp
- perovskite_structures/rac-2nea2pbbr4/
- perovskite_structures/rac-2nea2pbbr4/rac-2NEA2PbBr4_Exp.vasp
- perovskite_structures/rac-2nea2pbbr4/rac-2NEA2PbBr4_PBE-D3BJ.vasp
- perovskite_structures/rac-2nea2pbbr4/rac-2NEA2PbBr4_SCAN.vasp
- perovskite_structures/rac-mba2pbi4/
- perovskite_structures/rac-mba2pbi4/rac-MBA2PbI4_Exp.vasp
- perovskite_structures/rac-mba2pbi4/rac-MBA2PbI4_PBE-D3BJ.vasp
- perovskite_structures/rac-mba2pbi4/rac-MBA2PbI4_SCAN.vasp
- perovskite_structures/s-1-me-ha2pbi4/
- perovskite_structures/s-1-me-ha2pbi4/S-1-Me-HA2PbI4_Exp.vasp
- perovskite_structures/s-1-me-ha2pbi4/S-1-Me-HA2PbI4_PBE-D3BJ.vasp
- perovskite_structures/s-1-me-ha2pbi4/S-1-Me-HA2PbI4_SCAN.vasp
- perovskite_structures/s-1nea2pbbr4/
- perovskite_structures/s-1nea2pbbr4/S-1NEA2PbBr4_Exp.vasp
- perovskite_structures/s-1nea2pbbr4/S-1NEA2PbBr4_PBE-D3BJ.vasp
- perovskite_structures/s-1nea2pbbr4/S-1NEA2PbBr4_SCAN.vasp
- perovskite_structures/s-2-me-bua2pbbr4/
- perovskite_structures/s-2-me-bua2pbbr4/S-2-Me-BuA2PbBr4_Exp.vasp
- perovskite_structures/s-2-me-bua2pbbr4/S-2-Me-BuA2PbBr4_PBE-D3BJ.vasp
- perovskite_structures/s-2-me-bua2pbbr4/S-2-Me-BuA2PbBr4_SCAN.vasp
- perovskite_structures/s-2nea2pbbr4/
- perovskite_structures/s-2nea2pbbr4/S-2NEA2PbBr4_Exp.vasp
- perovskite_structures/s-2nea2pbbr4/S-2NEA2PbBr4_PBE-D3BJ.vasp
- perovskite_structures/s-2nea2pbbr4/S-2NEA2PbBr4_SCAN.vasp
- perovskite_structures/s-mba2pbi4/
- perovskite_structures/s-mba2pbi4/S-MBA2PbI4_Exp.vasp
- perovskite_structures/s-mba2pbi4/S-MBA2PbI4_PBE-D3BJ.vasp
- perovskite_structures/s-mba2pbi4/S-MBA2PbI4_SCAN.vasp
