# Supplementary material for: Temperature-Dependent Chirality in Halide Perovskites
Source: J Phys Chem Lett. 2024 Jul 31;15(31):8057–64. doi: 10.1021/acs.jpclett.4c01629 (PMC11318036; doi:10.1021/acs.jpclett.4c01629)
Supplement: Supplementary file 1 — jz4c01629_si_001.zip [file jz4c01629_si_001.zip › perovskite_structures/ba2pbi4/BA2PbI4_Exp.vasp]

 H  C  N  I Pb 
 1.0000000000000000
     8.4222999999999999    0.0000000000000000    0.0000000000000000
     0.0000000000000000    8.9957999999999991    0.0000000000000000
     0.0000000000000000    0.0000000000000000   26.0750999999999991
 H   C   N   I   Pb 
  96  32   8  16   4
Cartesian
  3.2004739999999994  3.9806414999999995 10.2840194399999998
  1.0106760000000004  5.0151584999999992 23.3215694399999975
  5.2218260000000010  8.4785414999999986  2.7535305600000006
  7.4116239999999989  0.5172585000000000 15.7910805599999993
  5.2218260000000010  5.0151584999999992 15.7910805599999993
  7.4116239999999989  3.9806414999999995  2.7535305600000006
  3.2004739999999994  0.5172585000000000 23.3215694399999975
  1.0106760000000004  8.4785414999999986 10.2840194399999998
  4.3265355100000003  4.3746575399999994 11.1705728400000002
  8.3069144899999987  4.6211424599999997 24.2081228399999979
  4.0957644899999996  8.8725575399999990  1.8669771599999998
  0.1153855100000004  0.1232424599999999 14.9045271599999989
  4.0957644899999996  4.6211424599999997 14.9045271599999989
  0.1153855100000004  4.3746575399999994  1.8669771599999998
  4.3265355100000003  0.1232424599999999 24.2081228399999979
  8.3069144899999987  8.8725575399999990 11.1705728400000002
  4.1420871400000001  2.9497228199999999 10.7950913999999987
  0.0690628599999999  6.0460771799999984 23.8326413999999964
  4.2802128599999998  7.4476228200000003  2.2424586000000004
  8.3532371399999992  1.5481771799999997 15.2800086000000022
  4.2802128599999998  6.0460771799999984 15.2800086000000022
  8.3532371399999992  2.9497228199999999  2.2424586000000004
  4.1420871400000001  1.5481771799999997 23.8326413999999964
  0.0690628599999999  7.4476228200000003 10.7950913999999987
  4.8251356699999999  3.2528812799999995  8.6856158099999998
  7.8083143300000000  5.7429187200000005 21.7231658099999976
  3.5971643300000005  7.7507812799999982  4.3519341899999997
  0.6139856699999997  1.2450187200000000 17.3894841900000010
  3.5971643300000005  5.7429187200000005 17.3894841900000010
  0.6139856699999997  3.2528812799999995  4.3519341899999997
  4.8251356699999999  1.2450187200000000 21.7231658099999976
  7.8083143300000000  7.7507812799999982  8.6856158099999998
  5.8855032399999985  4.0409133599999993  9.5930292900000005
  6.7479467600000014  4.9548866399999989 22.6305792900000000
  2.5367967600000010  8.5388133599999989  3.4445207099999999
  1.6743532399999987  0.4569866400000001 16.4820707099999986
  2.5367967600000010  4.9548866399999989 16.4820707099999986
  1.6743532399999987  4.0409133599999993  3.4445207099999999
  5.8855032399999985  0.4569866400000001 22.6305792900000000
  6.7479467600000014  8.5388133599999989  9.5930292900000005
  4.6558474399999996  6.0604704600000003  9.2358004200000003
  7.9776025600000002  2.9353295399999992 22.2733504199999999
  3.7664525600000003  1.5625704600000014  3.8017495799999996
  0.4446974399999997  7.4332295399999984 16.8392995799999987
  3.7664525600000003  2.9353295399999992 16.8392995799999987
  0.4446974399999997  6.0604704600000003  3.8017495799999996
  4.6558474399999996  7.4332295399999984 22.2733504199999999
  7.9776025600000002  1.5625704600000014  9.2358004200000003
  3.6485403599999997  5.2607438399999991  8.2814517599999995
  0.5626096400000002  3.7350561599999996 21.3190017599999990
  4.7737596399999997  0.7628438399999998  4.7560982400000000
  7.8596903600000001  8.2329561599999987 17.7936482399999996
  4.7737596399999997  3.7350561599999996 17.7936482399999996
  7.8596903600000001  5.2607438399999991  4.7560982400000000
  3.6485403599999997  8.2329561599999987 21.3190017599999990
  0.5626096400000002  0.7628438399999998  8.2814517599999995
  6.4439017300000003  5.6196762599999994  7.7260521300000002
  6.1895482699999995  3.3761237399999993 20.7636021299999989
  1.9783982700000000  1.1217762600000001  5.3114978699999993
  2.2327517299999990  7.8740237399999993 18.3490478699999997
  1.9783982700000000  3.3761237399999993 18.3490478699999997
  2.2327517299999990  5.6196762599999994  5.3114978699999993
  6.4439017300000003  7.8740237399999993 20.7636021299999989
  6.1895482699999995  1.1217762600000001  7.7260521300000002
  5.4433324899999986  4.8073555199999998  6.7743109799999992
  7.1901175100000012  4.1884444799999994 19.8118609799999987
  2.9789675100000008  0.3094555199999999  6.2632390200000003
  1.2321824899999989  8.6863444799999989 19.3007890199999999
  2.9789675100000008  4.1884444799999994 19.3007890199999999
  1.2321824899999989  4.8073555199999998  6.2632390200000003
  5.4433324899999986  8.6863444799999989 19.8118609799999987
  7.1901175100000012  0.3094555199999999  6.7743109799999992
  5.7044237899999999  6.9726445800000008  5.9060101500000002
  6.9290262100000000  2.0231554199999988 18.9435601499999997
  2.7178762100000000  2.4747445800000007  7.1315398499999985
  1.4932737900000002  6.5210554199999979 20.1690898499999989
  2.7178762100000000  2.0231554199999988 20.1690898499999989
  1.4932737900000002  6.9726445800000008  7.1315398499999985
  5.7044237899999999  6.5210554199999979 18.9435601499999997
  6.9290262100000000  2.4747445800000007  5.9060101500000002
  5.2664641899999998  7.6167438600000006  7.3036355100000003
  7.3669858100000001  1.3790561399999988 20.3411855099999990
  3.1558358100000001  3.1188438600000019  5.7339144899999992
  1.0553141899999998  5.8769561399999981 18.7714644899999996
  3.1558358100000001  1.3790561399999988 18.7714644899999996
  1.0553141899999998  7.6167438600000006  5.7339144899999992
  5.2664641899999998  5.8769561399999981 20.3411855099999990
  7.3669858100000001  3.1188438600000019  7.3036355100000003
  4.1959898600000001  6.8215151399999989  6.4196896199999998
  0.0151601400000002  2.1742848600000002 19.4572396199999993
  4.2263101399999998  2.3236151399999994  6.6178603800000007
  8.4071398599999991  6.6721848599999998 19.6554103799999993
  4.2263101399999998  2.1742848600000002 19.6554103799999993
  8.4071398599999991  6.8215151399999989  6.6178603800000007
  4.1959898600000001  6.6721848599999998 19.4572396199999993
  0.0151601400000002  2.3236151399999994  6.4196896199999998
  4.9371522600000004  4.0139259599999999  9.3088106999999987
  7.6962977399999994  4.9818740399999992 22.3463606999999982
  3.4851477399999995  8.5118259599999995  3.7287393000000018
  0.7260022600000005  0.4839740399999996 16.7662893000000004
  3.4851477399999995  4.9818740399999992 16.7662893000000004
  0.7260022600000005  4.0139259599999999  3.7287393000000018
  4.9371522600000004  0.4839740399999996 22.3463606999999982
  7.6962977399999994  8.5118259599999995  9.3088106999999987
  4.5851001199999999  5.3057228399999996  8.5995679799999998
  8.0483498800000000  3.6900771599999995 21.6371179799999993
  3.8371998800000000  0.8078228399999988  4.4379820200000006
  0.3739501199999999  8.1879771599999991 17.4755320199999993
  3.8371998800000000  3.6900771599999995 17.4755320199999993
  0.3739501199999999  5.3057228399999996  4.4379820200000006
  4.5851001199999999  8.1879771599999991 21.6371179799999993
  8.0483498800000000  0.8078228399999988  8.5995679799999998
  5.5073419700000006  5.5639022999999996  7.4105434199999998
  7.1261080299999993  3.4318976999999991 20.4480934199999993
  2.9149580299999998  1.0660023000000003  5.6270065799999998
  1.2961919700000013  7.9297976999999991 18.6645565799999993
  2.9149580299999998  3.4318976999999991 18.6645565799999993
  1.2961919700000013  5.5639022999999996  5.6270065799999998
  5.5073419700000006  7.9297976999999991 20.4480934199999993
  7.1261080299999993  1.0660023000000003  7.4105434199999998
  5.1359185399999987  6.8592975000000003  6.6960856799999995
  7.4975314600000011  2.1365024999999993 19.7336356799999955
  3.2863814600000008  2.3613975000000011  6.3414643200000000
  0.9247685399999991  6.6344024999999984 19.3790143200000031
  3.2863814600000008  2.1365024999999993 19.3790143200000031
  0.9247685399999991  6.8592975000000003  6.3414643200000000
  5.1359185399999987  6.6344024999999984 19.7336356799999955
  7.4975314600000011  2.3613975000000011  6.6960856799999995
  4.0662864399999998  3.8097212999999996 10.5056577899999990
  0.1448635600000004  5.1860786999999995 23.5432077900000003
  4.3560135600000010  8.3076212999999992  2.5318922100000005
  8.2774364399999989  0.6881787000000000 15.5694422099999983
  4.3560135600000010  5.1860786999999995 15.5694422099999983
  8.2774364399999989  3.8097212999999996  2.5318922100000005
  4.0662864399999998  0.6881787000000000 23.5432077900000003
  0.1448635600000004  8.3076212999999992 10.5056577899999990
  2.5571787260000001  2.6758007100000003 13.6461428340000008
  1.6539712739999999  6.3199992899999993  0.6085928340000036
  5.8651212739999998  7.1737007099999994 25.4665071659999995
  6.7683287260000000  1.8220992899999995 12.4289571659999982
  5.8651212739999998  6.3199992899999993 12.4289571659999982
  6.7683287260000000  2.6758007100000003 25.4665071659999995
  2.5571787260000001  1.8220992899999995  0.6085928340000036
  1.6539712739999999  7.1737007099999994 13.6461428340000008
  0.6566867310000000  4.7641756799999992  9.9333093449999996
  3.5544632690000002  4.2316243199999999 22.9708593450000009
  7.7656132690000002  0.2662756799999986  3.1042406549999995
  4.8678367309999997  8.7295243199999994 16.1417906549999977
  7.7656132690000002  4.2316243199999999 16.1417906549999977
  4.8678367309999997  4.7641756799999992  3.1042406549999995
  0.6566867310000000  8.7295243199999994 22.9708593450000009
  3.5544632690000002  0.2662756799999986  9.9333093449999996
  0.0000000000000000  4.4978999999999996 13.0375499999999995
  4.2111499999999999  4.4978999999999996  0.0000000000000000
  0.0000000000000000  0.0000000000000000  0.0000000000000000
  4.2111499999999999  0.0000000000000000 13.0375499999999995
