# Supplementary material for: Temperature-Dependent Chirality in Halide Perovskites
Source: J Phys Chem Lett. 2024 Jul 31;15(31):8057–64. doi: 10.1021/acs.jpclett.4c01629 (PMC11318036; doi:10.1021/acs.jpclett.4c01629)
Supplement: Supplementary file 1 — jz4c01629_si_001.zip [file jz4c01629_si_001.zip › perovskite_structures/ba2pbi4/BA2PbI4_PBE-D3BJ.vasp]

 H  C  N  I Pb 
 1.0000000000000000
     8.3396399434538555    0.0000000000000000    0.0000000000000000
     0.0000000000000000    8.9640405230820708    0.0000000000000000
     0.0000000000000000    0.0000000000000000   25.9954188037267855
 H   C   N   I   Pb 
  96  32   8  16   4
Cartesian
  3.0154864251409021  4.0158610292929744 10.2459978133459924
  1.1543335465860309  4.9481794937890964 23.2437072152093656
  5.3241535183129596  8.4978812908340089  2.7517115885174039
  7.1853063968678237  0.4661592322480615 15.7494209903808109
  5.3241535183129596  4.9481794937890964 15.7494209903808109
  7.1853063968678237  4.0158610292929744  2.7517115885174039
  3.0154864251409013  0.4661592322480615 23.2437072152093656
  1.1543335465860309  8.4978812908340089 10.2459978133459924
  4.3240959887337667  4.3435828736405737 11.2517914281150855
  8.1853639264470157  4.6204576494414935 24.2495008299782953
  4.0155439547200880 -0.1384373879004621  1.7459179737483019
  0.1542760170068393  0.1384373879004621 14.7436273756116982
  4.0155439547200880  4.6204576494414935 14.7436273756116982
  0.1542760170068393  4.3435828736405737  1.7459179737483019
  4.3240959887337667  0.1384373879004621 24.2495008299782953
  8.1853639264470157 -0.1384373879004621 11.2517914281150855
  4.0123858479776846  2.7606849267305442 10.7296695431107239
  0.1574341237492440  6.2033555963515257 23.7273789449741201
  4.3272540954761727  7.2427051882715805  2.2680398587526662
  8.1822058197046115  1.7213353348104918 15.2657492606160581
  4.3272540954761727  6.2033555963515257 15.2657492606160581
  8.1822058197046115  2.7606849267305442  2.2680398587526662
  4.0123858479776846  1.7213353348104918 23.7273789449741201
  0.1574341237492440  7.2427051882715805 10.7296695431107239
  4.7576898229900921  3.1159860044840708  8.6088236538442349
  7.7517700921906911  5.8480545185979969 21.6065330557076258
  3.5819501204637638  7.5980062660251093  4.3888857480191534
  0.5878698512631658  1.3660342570569626 17.3865951498825524
  3.5819501204637638  5.8480545185979969 17.3865951498825524
  0.5878698512631658  3.1159860044840708  4.3888857480191534
  4.7576898229900921  1.3660342570569626 21.6065330557076258
  7.7517700921906911  7.5980062660251093  8.6088236538442349
  5.9320323597666755  3.9800951779409841  9.6315772645477526
  6.5774275554141077  4.9839453451410884 22.6292866664111507
  2.4076075836871795  8.4621154394820177  3.3661321373156423
  1.7622123880397464  0.5019250836000521 16.3638415391790275
  2.4076075836871795  4.9839453451410884 16.3638415391790275
  1.7622123880397464  3.9800951779409841  3.3661321373156423
  5.9320323597666755  0.5019250836000521 22.6292866664111507
  6.5774275554141077  8.4621154394820177  9.6315772645477526
  4.6206618133855173  6.1232362983671136  9.2722809983742867
  7.8887981017952660  2.8408042247149545 22.2699904002376954
  3.7189781300683378  1.6412160368260797  3.7254284034891034
  0.4508418416585885  7.3228244862559926 16.7231378053524828
  3.7189781300683378  2.8408042247149545 16.7231378053524828
  0.4508418416585885  6.1232362983671136  3.7254284034891034
  4.6206618133855173  7.3228244862559926 22.2699904002376954
  7.8887981017952660  1.6412160368260797  9.2722809983742867
  3.4990533865206270  5.2489835262464233  8.2276699634872141
  0.6707665852063017  3.7150569968356453 21.2253793653505980
  4.8405865569332285  0.7669632647053914  4.7700394383761804
  7.6688733582475548  8.1970772583766820 17.7677488402395802
  4.8405865569332285  3.7150569968356453 17.7677488402395802
  7.6688733582475548  5.2489835262464233  4.7700394383761804
  3.4990533865206270  8.1970772583766820 21.2253793653505980
  0.6707665852063017  0.7669632647053914  8.2276699634872141
  6.5094625279786493  5.5672346539088018  7.7038964837522368
  5.9999973872021339  3.3968058691732668 20.7016058856156242
  1.8301774154752104  1.0852143923677668  5.2938129181111604
  2.3396425562517220  7.8788261307143044 18.2915223199745540
  1.8301774154752104  3.3968058691732668 18.2915223199745540
  2.3396425562517220  5.5672346539088018  5.2938129181111604
  6.5094625279786493  7.8788261307143044 20.7016058856156242
  5.9999973872021339  1.0852143923677668  7.7038964837522368
  5.3860237520558512  4.7135288717127777  6.6459416198840691
  7.1234361631249321  4.2505116513692851 19.6436510217474698
  2.9536161913980021  0.2315086101717481  6.3517677819793157
  1.2162037803289265  8.7325319129103285 19.3494771838427084
  2.9536161913980021  4.2505116513692851 19.3494771838427084
  1.2162037803289265  4.7135288717127777  6.3517677819793157
  5.3860237520558512  8.7325319129103285 19.6436510217474698
  7.1234361631249321  0.2315086101717481  6.6459416198840691
  5.7578413884498545  7.0409183566263280  5.7943708657728878
  6.7516185267309288  1.9231221664557399 18.7920802676362690
  2.5817985550039926  2.5588980950852953  7.2033385360905102
  1.5880214167229332  6.4051424279967781 20.2010479379539092
  2.5817985550039926  1.9231221664557399 20.2010479379539092
  1.5880214167229332  7.0409183566263280  7.2033385360905102
  5.7578413884498545  6.4051424279967781 18.7920802676362690
  6.7516185267309288  2.5588980950852953  5.7943708657728878
  5.1761314764219595  7.7085455261171161  7.3439764662186979
  7.3333284387588238  1.2554949969649511 20.3416858680820916
  3.1635084670318983  3.2265252645760834  5.6537329356446877
  1.0063115046950306  5.7375152585059901 18.6514423375080867
  3.1635084670318983  1.2554949969649511 18.6514423375080867
  1.0063115046950306  7.7085455261171161  5.6537329356446877
  5.1761314764219595  5.7375152585059901 20.3416858680820916
  7.3333284387588238  3.2265252645760834  7.3439764662186979
  4.0688945484385783  6.8146189279570661  6.2959906279460167
  0.1009254232883486  2.1494215951250051 19.2937000298094254
  4.2707453950152781  2.3325986664160312  6.7017187739173760
  8.2387145201655052  6.6314418566660400 19.6994281757807528
  4.2707453950152781  2.1494215951250051 19.6994281757807528
  8.2387145201655052  6.8146189279570661  6.7017187739173760
  4.0688945484385783  6.6314418566660400 19.2937000298094254
  0.1009254232883486  2.3325986664160312  6.2959906279460167
  4.8955319927648366  3.9837471111651972  9.2653310874316102
  7.6139279224159466  4.9802934119168736 22.2630404892949976
  3.4441079506890184  8.4657673727062317  3.7323783144317839
  0.7257120210379101  0.4982731503758383 16.7300877162951807
  3.4441079506890184  4.9802934119168736 16.7300877162951807
  0.7257120210379101  3.9837471111651972  3.7323783144317839
  4.8955319927648366  0.4982731503758383 22.2630404892949976
  7.6139279224159466  8.4657673727062317  9.2653310874316102
  4.5496464399728440  5.2842858176479339  8.5606184469834652
  7.9598134752079392  3.6797547054341315 21.5583278488468544
  3.7899935034810119  0.8022655561069040  4.4370909548799267
  0.3798264682459182  8.1617749669751731 17.4348003567433238
  3.7899935034810119  3.6797547054341315 17.4348003567433238
  0.3798264682459182  5.2842858176479339  4.4370909548799267
  4.5496464399728440  8.1617749669751731 21.5583278488468544
  7.9598134752079392  0.8022655561069040  8.5606184469834652
  5.4610132077354745  5.5474626544790917  7.3622524670977549
  7.0484467074453088  3.4165778686029835 20.3599618689611503
  2.8786267357183819  1.0654423929380537  5.6354569347656325
  1.2911932360085432  7.8985981301440145 18.6331663366290279
  2.8786267357183819  3.4165778686029835 18.6331663366290279
  1.2911932360085432  5.5474626544790917  5.6354569347656325
  5.4610132077354745  7.8985981301440145 20.3599618689611503
  7.0484467074453088  1.0654423929380537  7.3622524670977549
  5.1056759845175854  6.8525149445202871  6.6588757466351556
  7.4037839306631978  2.1115255785617872 19.6565851484985608
  3.2339639589362639  2.3704946829792455  6.3388336552282354
  0.9358560127906631  6.5935458401028191 19.3365430570916175
  3.2339639589362639  2.1115255785617872 19.3365430570916175
  0.9358560127906631  6.8525149445202871  6.3388336552282354
  5.1056759845175854  6.5935458401028191 19.6565851484985608
  7.4037839306631978  2.3704946829792455  6.6588757466351556
  4.0107268796416662  3.7606151969367274 10.4511937425022783
  0.1590930920852623  5.2034253261453403 23.4489031443656799
  4.3289130638121867  8.2426354584777659  2.5465156593611087
 -0.1590930920852623  0.7214050646043062 15.5442250612245001
  4.3289130638121867  5.2034253261453403 15.5442250612245001
 -0.1590930920852623  3.7606151969367274  2.5465156593611087
  4.0107268796416662  0.7214050646043062 23.4489031443656799
  0.1590930920852623  8.2426354584777659 10.4511937425022783
  2.6059105593928491  2.7342173513653609 13.6469290088346167
  1.5639094123340778  6.2298231717167143  0.6492196069712231
  5.7337293840610055  7.2162376129063919 25.3461991967555633
  6.7757305311197777  1.7478029101756765 12.3484897948921706
  5.7337293840610055  6.2298231717167143 12.3484897948921706
  6.7757305311197777  2.7342173513653609 25.3461991967555633
  2.6059105593928491  1.7478029101756765  0.6492196069712231
  1.5639094123340778  7.2162376129063919 13.6469290088346167
  0.6470472049419029  4.7436810310521516  9.8637196544261538
  3.5227727667850273  4.2203594920299174 22.8614290562895377
  7.6925927385119541  0.2616607695111198  3.1339897474372407
  4.8168671766688291  8.7023797535709555 16.1316991493006405
  7.6925927385119541  4.2203594920299174 16.1316991493006405
  4.8168671766688291  4.7436810310521516  3.1339897474372407
  0.6470472049419029  8.7023797535709555 22.8614290562895377
  3.5227727667850273  0.2616607695111198  9.8637196544261538
  0.0000000000000000  4.4820202615410354 12.9977094018633927
  4.1698199717269278  4.4820202615410354  0.0000000000000000
  0.0000000000000000  0.0000000000000000  0.0000000000000000
  4.1698199717269278  0.0000000000000000 12.9977094018633927
