# Supplementary material for: Temperature-Dependent Chirality in Halide Perovskites
Source: J Phys Chem Lett. 2024 Jul 31;15(31):8057–64. doi: 10.1021/acs.jpclett.4c01629 (PMC11318036; doi:10.1021/acs.jpclett.4c01629)
Supplement: Supplementary file 1 — jz4c01629_si_001.zip [file jz4c01629_si_001.zip › perovskite_structures/ba2pbi4/BA2PbI4_SCAN.vasp]

 H  C  N  I Pb 
 1.0000000000000000
     8.4541699455647326    0.0000000000000000    0.0000000000000000
    -0.0000000000000000    9.0017618586368595    0.0000000000000000
     0.0000000000000000    0.0000000000000000   26.1040719216294050
 H   C   N   I   Pb 
  96  32   8  16   4
Cartesian
  3.0797757527069569  4.0350041396212317 10.2718397578490777
  1.1473092200754109  4.9667577190156242 23.3238757186637820
  5.3743941928577792  8.5358850689396650  2.7801962029656253
  7.3068607254893196  0.4658767896971960 15.8322321637803256
  5.3743941928577792  4.9667577190156242 15.8322321637803256
  7.3068607254893196  4.0350041396212317  2.7801962029656253
  3.0797757527069569  0.4658767896971960 23.3238757186637820
  1.1473092200754109  8.5358850689396650 10.2718397578490777
  4.3681222257848615  4.4387978401941437 11.2541292561707085
  8.3131326925622364  4.5629640184427185 24.3061652169852209
  4.0860477197798728 -0.0620830891242859  1.7979067046439960
  0.1410372530024959  0.0620830891242859 14.8499426654587001
  4.0860477197798728  4.5629640184427185 14.8499426654587001
  0.1410372530024959  4.4387978401941437  1.7979067046439960
  4.3681222257848615  0.0620830891242859 24.3061652169852209
  8.3131326925622364 -0.0620830891242859 11.2541292561707085
  4.1060568370797270  2.8439774889976501 10.8085986012444124
  0.1210281357026405  6.1577843696392085 23.8606345620591078
  4.3481131084850082  7.3448584183160808  2.2434373595702910
  8.3331418098620897  1.6569034403207805 15.2954733203849997
  4.3481131084850082  6.1577843696392085 15.2954733203849997
  8.3331418098620897  2.8439774889976501  2.2434373595702910
  4.1060568370797270  1.6569034403207805 23.8606345620591078
  0.1210281357026405  7.3448584183160808 10.8085986012444124
  4.8048704065373151  3.1477369783359341  8.6540704582123631
  7.8763845118097837  5.8540248803009272 21.7061064190270550
  3.6492995390274161  7.6486179076543621  4.3979655026023448
  0.5777854337549494  1.3531439509824943 17.4500014634170526
  3.6492995390274161  5.8540248803009272 17.4500014634170526
  0.5777854337549494  3.1477369783359341  4.3979655026023448
  4.8048704065373151  1.3531439509824943 21.7061064190270550
  7.8763845118097837  7.6486179076543621  8.6540704582123631
  5.9819504659563858  4.0162892149702722  9.6558816984256648
  6.6993044523907130  4.9854726436665890 22.7079176592403797
  2.4722194796083494  8.5171701442887002  3.3961542623890297
  1.7548654931740182  0.4845917143481583 16.4481902232037278
  2.4722194796083494  4.9854726436665890 16.4481902232037278
  1.7548654931740182  4.0162892149702722  3.3961542623890297
  5.9819504659563858  0.4845917143481583 22.7079176592403797
  6.6993044523907130  8.5171701442887002  9.6558816984256648
  4.6700879252363769  6.1440740803128833  9.2859856207911768
  8.0111669931107219  2.8576877783239736 22.3380215816058794
  3.7840820203283561  1.6431931509944577  3.7660503400235279
  0.4430029524540101  7.3585687076424060 16.8180863008382282
  3.7840820203283561  2.8576877783239736 16.8180863008382282
  0.4430029524540101  6.1440740803128833  3.7660503400235279
  4.6700879252363769  7.3585687076424060 22.3380215816058794
  8.0111669931107219  1.6431931509944577  9.2859856207911768
  3.5701128790464218  5.2670595796020168  8.2328812681290788
  0.6569720937359436  3.7347022790348481 21.2849172289437938
  4.8840570665183112  0.7661786502835826  4.8191546926856201
  7.7971978518287877  8.2355832083532725 17.8711906535003138
  4.8840570665183112  3.7347022790348481 17.8711906535003138
  7.7971978518287877  5.2670595796020168  4.8191546926856201
  3.5701128790464218  8.2355832083532725 21.2849172289437938
  0.6569720937359436  0.7661786502835826  8.2328812681290788
  6.5744912731682179  5.5727432508513912  7.7527214745126241
  6.1067636451788809  3.4290186077854692 20.8047574353273355
  1.8796786723965180  1.0718623215329610  5.2993144863020758
  2.3474063003858476  7.9298995371038981 18.3513504471167721
  1.8796786723965189  3.4290186077854692 18.3513504471167721
  2.3474063003858476  5.5727432508513912  5.2993144863020758
  6.5744912731682179  7.9298995371038981 20.8047574353273355
  6.1067636451788809  1.0718623215329610  7.7527214745126241
  5.4570452462244301  4.7400344899784281  6.6829902141820607
  7.2242096721226687  4.2617273686584332 19.7350261749967579
  2.9971246993403016  0.2391535606599973  6.3690457466326471
  1.2299602734420627  8.7626082979768611 19.4210817074473496
  2.9971246993403016  4.2617273686584332 19.4210817074473496
  1.2299602734420627  4.7400344899784281  6.3690457466326471
  5.4570452462244301  8.7626082979768611 19.7350261749967579
  7.2242096721226687  0.2391535606599973  6.6829902141820607
  5.8337544320795542  7.0549044272321524  5.8444380364777970
  6.8475004862675446  1.9468574314047082 18.8964739972924889
  2.6204155134851810  2.5540234979137195  7.2075979243369108
  1.6066694592971873  6.4477383607231369 20.2596338851516187
  2.6204155134851810  1.9468574314047082 20.2596338851516187
  1.6066694592971873  7.0549044272321524  7.2075979243369108
  5.8337544320795542  6.4477383607231369 18.8964739972924889
  6.8475004862675446  2.5540234979137195  5.8444380364777970
  5.2949866884909937  7.7179910918406307  7.4011067666832950
  7.3862682298561051  1.2837707667962270 20.4531427274980118
  3.1591832570737384  3.2171101625222009  5.6509291941314048
  1.0679017157086295  5.7846516961146586 18.7029651549460958
  3.1591832570737384  1.2837707667962270 18.7029651549460958
  1.0679017157086295  7.7179910918406307  5.6509291941314048
  5.2949866884909937  5.7846516961146586 20.4531427274980118
  7.3862682298561051  3.2171101625222009  7.4011067666832950
  4.1572920266872808  6.8584545109491870  6.3718815232722701
  0.0697929460950867  2.1433073476876752 19.4239174840869602
  4.2968779188774482  2.3575735816307573  6.6801544375424351
  8.3843769994696515  6.6441882770061023 19.7321903983571474
  4.2968779188774482  2.1433073476876752 19.7321903983571474
  8.3843769994696515  6.8584545109491870  6.6801544375424351
  4.1572920266872808  6.6441882770061023 19.4239174840869602
  0.0697929460950867  2.3575735816307573  6.3718815232722701
  4.9522002134177683  4.0184633905727676  9.2924642137720692
  7.7290547049293306  4.9832984680640884 22.3445001745867806
  3.5019697321469621  8.5193443198912000  3.7595717470426329
  0.7251152406354037  0.4824175387456611 16.8116077078573269
  3.5019697321469621  4.9832984680640884 16.8116077078573269
  0.7251152406354037  4.0184633905727676  3.7595717470426329
  4.9522002134177683  0.4824175387456611 22.3445001745867806
  7.7290547049293306  8.5193443198912000  9.2924642137720692
  4.6093261881186649  5.3072302831659020  8.5809543532692434
  8.0719287302284339  3.6945315754709580 21.6329903140839477
  3.8448437574460672  0.8063493538474736  4.4710816075454600
  0.3822412153362991  8.1954125047893882 17.5231175683601599
  3.8448437574460672  3.6945315754709580 17.5231175683601599
  0.3822412153362991  5.3072302831659020  4.4710816075454600
  4.6093261881186649  8.1954125047893882 21.6329903140839477
  8.0719287302284339  0.8063493538474736  8.5809543532692434
  5.5358892505544635  5.5639331727038295  7.4008130494619211
  7.1453656677926354  3.4378286859330296 20.4528490102766334
  2.9182806950102682  1.0630522433854011  5.6512229113527850
  1.3088042777720956  7.9387096152514598 18.7032588721674742
  2.9182806950102682  3.4378286859330296 18.7032588721674742
  1.3088042777720956  5.5639331727038295  5.6512229113527850
  5.5358892505544635  7.9387096152514598 20.4528490102766334
  7.1453656677926354  1.0630522433854011  7.4008130494619211
  5.1958675008422910  6.8749326851442705  6.7132271147873581
  7.4853874175048078  2.1268291734925886 19.7652630756020571
  3.2583024447224394  2.3740517558258403  6.3388088460273444
  0.9687825280599259  6.6277101028110188 19.3908448068420505
  3.2583024447224394  2.1268291734925886 19.3908448068420505
  0.9687825280599259  6.8749326851442705  6.3388088460273444
  5.1958675008422910  6.6277101028110188 19.7652630756020571
  7.4853874175048078  2.3740517558258403  6.7132271147873581
  4.0726213511599365  3.8200793737193468 10.4851554515391800
  0.1544636216224286  5.1816824849175074 23.5371914123538950
  4.3815485944047969  8.3209603030377810  2.5668805092755327
 -0.1544636216224277  0.6808015555990793 15.6189164700902126
  4.3815485944047969  5.1816824849175074 15.6189164700902126
 -0.1544636216224277  3.8200793737193468  2.5668805092755327
  4.0726213511599365  0.6808015555990793 23.5371914123538950
  0.1544636216224286  8.3209603030377810 10.4851554515391800
  2.5877335290439749  2.7026263298930688 13.6871736185099593
  1.6393514437383918  6.2991355287437862  0.6351376576952598
  5.8664364165207559  7.2035072592115030 25.4689342639341483
  6.8148185018263430  1.7982545994253600 12.4168983031194458
  5.8664364165207559  6.2991355287437862 12.4168983031194458
  6.8148185018263430  2.7026263298930688 25.4689342639341483
  2.5877335290439749  1.7982545994253600  0.6351376576952598
  1.6393514437383918  7.2035072592115030 13.6871736185099593
  0.6637482781127980  4.7753542082824323  9.9276010530867236
  3.5633366946695686  4.2264076503544254 22.9796370139014350
  7.7904216674519349  0.2744732789640041  3.1244349077279772
  4.8908332508951640  8.7272885796728570 16.1764708685426726
  7.7904216674519349  4.2264076503544254 16.1764708685426726
  4.8908332508951640  4.7753542082824323  3.1244349077279772
  0.6637482781127980  8.7272885796728570 22.9796370139014350
  3.5633366946695686  0.2744732789640041  9.9276010530867236
  0.0000000000000000  4.5008809293184298 13.0520359608147025
  4.2270849727823663  4.5008809293184298  0.0000000000000000
  0.0000000000000000  0.0000000000000000  0.0000000000000000
  4.2270849727823663  0.0000000000000000 13.0520359608147025
