# Supplementary material for: Temperature-Dependent Chirality in Halide Perovskites
Source: J Phys Chem Lett. 2024 Jul 31;15(31):8057–64. doi: 10.1021/acs.jpclett.4c01629 (PMC11318036; doi:10.1021/acs.jpclett.4c01629)
Supplement: Supplementary file 1 — jz4c01629_si_001.zip [file jz4c01629_si_001.zip › perovskite_structures/info.dat]

Structures associated with the following papers (DOI):
s-mba2pbi4: 10.1038/s41467-020-18485-7
r-mba2pbi4: 10.1038/s41467-020-18485-7
rac-mba2pbi4: 10.1021/acs.jpclett.9b03718

s-1nea2pbbr4: 10.1038/s41467-020-18485-7
r-1nea2pbbr4: 10.1038/s41467-020-18485-7
rac-1nea2pbbr4: 10.1038/s41467-020-18485-7

s-2nea2pbbr4: 10.1038/s41467-023-38927-2
r-2nea2pbbr4: 10.1038/s41467-023-38927-2
rac-2nea2pbbr4: 10.1038/s41467-023-38927-2

r-4-cl-mba2pbbr4: 10.1038/s41467-021-25149-7
s-1-me-ha2pbi4: 10.1038/s41467-021-25149-7
s-2-me-bua2pbbr4: 10.1038/s41467-021-25149-7

pea2pbi4: 10.1021/acs.inorgchem.7b01094
ba2pbi4: 10.1021/acsnano.1c02022
