# Supplementary material for: Temperature-Dependent Chirality in Halide Perovskites
Source: J Phys Chem Lett. 2024 Jul 31;15(31):8057–64. doi: 10.1021/acs.jpclett.4c01629 (PMC11318036; doi:10.1021/acs.jpclett.4c01629)
Supplement: Supplementary file 1 — jz4c01629_si_001.zip [file jz4c01629_si_001.zip › perovskite_structures/pea2pbi4/PEA2PbI4_Exp.vasp]

 H  C  N  I Pb 
 1.0000000000000000
     8.7389001846000003    0.0000000000000000    0.0000000000000000
     0.0544592767000000    8.7401305138000005    0.0000000000000000
     3.0724433316000002    3.0596624491000002   32.7090485036999965
 H   C   N   I   Pb 
  96  64   8  16   4
Cartesian
 11.2495232559481924  8.8857757381247566 29.6343985331150677
  0.6162794670406072  2.9140172247752436  3.0746499705849266
 11.4050619817071759  8.2649448593441992 30.9394897319579414
  0.4607407500205234  3.5348481035558010  1.7695587717420542
 10.3587349878255903  7.8110966426531769 30.0399898187075927
  1.5070679361579142  3.9886963202468251  2.6690586849924047
  8.0239028214435084  3.7220870765248333 30.9329468428586019
  3.8418999714564910  8.0777058863751670  1.7761016608413949
  7.9172783502086075  4.5739657096602597 29.7619635606071107
  3.9485244426913932  7.2258272532397401  2.9470849430928849
  8.8920635678006921  3.4955649684945143 29.7914007229889855
  2.9737392250993087  8.3042279944054851  2.9176477807110097
  9.4504243738919058  1.9455887330407544 18.1175420643265710
  2.4153784190080958  9.8542042298592456 14.5915064393734237
  9.9033141830234861  3.0056516825794706 19.0039561993782442
  1.9624885487042139  8.7941412803205310 13.7050923043217541
  8.8369107894527623  2.1125500688192744 19.4259047240736429
  3.0288921345307402  9.6872428940807254 13.2831437796263554
  4.4595914792772273  5.3376581235299083 19.4259047240736429
  7.4062110530895469  6.4621351015740078 13.2831437796263554
  5.5672447179935673  4.4459841860667160 19.1249802676048049
  6.2985580732726554  7.3538085146293692 13.5840682360951899
  5.1374517893418457  5.4283565201311212 18.1437097610562148
  6.7283507397573707  6.3714361805649640 14.5653387426437835
  5.7967085434552663  7.1409691069988250 19.6058031497730028
  6.0690945116117394  4.6588238559011756 13.1032453539269955
  7.0037766375011712  6.3002891159657777 19.0464791726678442
  4.8620261553988282  5.4995038469342230 13.6625693310321488
  3.3743833947059652  6.2951641869861978 30.0170935828821506
  8.4914194943219385  5.5046287759138028  2.6919549208178490
  4.3082085539607125  7.4586412135623696 29.5329992725188042
  7.5575944923673930  4.3411517493376319  3.1760492311811910
  5.0511687195728712  3.8918728935762537 22.1244006041569712
  6.8146343338603552  7.9079198071198311 10.5846478995430271
  6.8763599932769273  4.8980152237311678 20.9861259451915494
  4.9894427996230730  6.9017777391688329 11.7229225585084471
  7.2544941533780429  6.3735747487481547 21.3622800356931464
  4.6113086395219574  5.4262182141518469 11.3467684680068501
  2.5392368965773038  2.5058857417565763 20.9959383326521767
  9.3265660973174018  9.2939072211434244 11.7131101710478234
  2.9327650191702448  9.7538200063119973 21.3295714124070770
  8.9330379659855605  2.0459729565880029 11.3794770912929177
  3.3796502741856544  7.9608657740103421 23.4654718544810557
  8.4861525187143467  3.8389271888896581  9.2435766492189408
  7.5947791062375112  3.3038217879387139 23.6584541285452374
  4.2710234244954846  8.4959711749612872  9.0505943751547591
  6.2373826691466272  3.2872374359667815 29.4610391041382798
  5.6284201237533740  8.5125555269332196  3.2480093995617194
  7.0816723217922313 10.8025811718717364 30.0465327078069322
  4.7841304711077690  0.9972117910282634  2.6625157958930639
 10.3491022432469304  9.0530462413769364 19.5469268297572931
  1.5167003836139674  2.7467467215230643 13.1621216739427034
  2.7642682110098051  9.9950481887865141 19.0497506335720423
  9.1015344508066924  1.8047447741134877 13.6592978701279542
  5.1306150023737613  8.1453518957383046 27.1288849270959247
  6.7351880526932444  3.6544410671616960  5.5801635766040736
  9.6625731754514348  8.2451539175810407 21.9543126033753211
  2.2032296174485646  3.5546390453189609 10.7547359003246736
  5.4446574775426670  3.7131867555200593 27.0536533305202482
  6.4211453153573332  8.0866062073799423  5.6553951731797474
  3.6844743932570956  6.1226346374567742 27.7241889556822905
  8.1813283384706033  5.6771583254432265  4.9848595480177043
 10.9104645036342358  6.3986973684892750 28.0218419512469339
  0.9553381581822608  5.4010955944107248  4.6872065524530644
  9.8599045270852272  8.1060164651595343 26.8672120157215488
  2.0058982658147744  3.6937764977404672  5.8418364879784503
  7.2584535466234241  6.5674977985808827 24.9210243166414145
  4.6073492462765762  5.2322951643191180  7.7880241870585811
  3.1570221625224528 10.8946061239925669 24.9570043681226323
  8.7087806915498494  0.9051868389074339  7.7520441355773650
  8.4624069192685845 10.8195865923438035 28.0512791463378548
  3.4033958736314158  0.9802063705561972  4.6577693573621408
  6.9639095817729757 10.4618911587898129 27.7405442649513070
  4.9018932111270237  1.3379018041101864  4.9685042387486904
  9.4424246555342357  3.8119037001421532 26.9130044873724330
  2.4233782684492677  7.9878892627578466  5.7960440163275608
  5.2901801490334242  7.9147782255850281 22.0197318124903738
  6.5756226438665761  3.8850147373149730 10.6893166912096262
  9.2992170083075880  5.7105411443725709 25.6079132885295664
  2.5665855224254073  6.0892518185274298  7.1011352151704337
  5.3603823998117983  5.5513843671349692 25.6537076900143113
  6.5054203930882029  6.2484085957650324  7.0553408136856826
  2.4683293681306102  6.0866883860288858 24.1163807748879897
  9.3974733985526893  5.7131045768711148  8.5926677288120086
  9.4917638454061386  3.5170106306990552 22.2094445881932678
  2.3740392096608676  8.2827823322009468 10.4996039155067287
  3.2266876070537611  4.0929656862517225 23.5079928979367985
  8.6391153161673131  7.7068271542864517  9.2010556057631963
  6.8281226825047980 10.0691722463566204 24.0934845390625441
  5.0376801103952022  1.7306207165433805  8.6155639646374524
  7.7404277842840870  8.1641584793616602 23.3215515831380955
  4.1253750086159133  3.6356344835383410  9.3874969205618974
  5.1408991452231234 10.0410601897490075 25.7551050207767176
  6.7249036476768769  1.7587327731509934  6.9539434829232789
  9.9371784333851441  9.9823222319006817 25.5195998061319784
  1.9286243595148564  1.8174707309993186  7.1894486975680163
  3.0981289904404794  7.9718170444265679 27.1517811629213668
  8.7676739684986256  3.8279759184734323  5.5572673407786288
  7.4097251374584667  3.5956337223872992 27.1517811629213668
  4.4560776554415336  8.2041592405127020  5.5572673407786288
  6.2001365495148502  6.2633723107201149 19.5861783748517517
  5.6656659899570441  5.5364206521798849 13.1228701288482448
  3.4040116964460716  7.1097346001354458 29.4937496899672595
  8.4617909741093253  4.6900583627645549  3.2152988137327396
  5.3502678861988899  5.8802927600502617 21.9379592893582682
  6.5155346461678834  5.9195004650536545 10.7710892143417301
  9.7761187548788548 10.2750047099294015 21.9117915926286280
  2.0896842302769505  1.5247882529705996 10.7972569110713685
  4.7402825547316159  4.7329403068237061 22.3795306264320040
  7.1255202381683844  7.0668526560762945 10.3295178772679925
  6.5462973387823489  5.8111846454448033 21.0122936092121400
  5.3195054541176523  5.9886083174551974 11.6967548944878565
  2.2428525219949500 10.3448645511911987 20.9861259451915494
  9.6229503320773517  1.4549284117088028 11.7229225585084471
  3.7377898856034477  7.1502571124219196 23.1809027072812341
  8.1280127762130494  4.6495358504780819  9.5281457964187606
  7.9928042978468836  2.5458716810210995 23.2921143880471746
  3.8729987484812223  9.2539212818789007  9.4169341156528219
  7.1045667528281617  2.8497507917575100 29.4839373025066322
  4.7612360400718394  8.9500421711424902  3.2251112011933643
  1.9477641765995624  9.9618453911302023 19.5730945264869334
  9.9180387998173423  1.8379475717697988 13.1359539772130631
  4.3389382261652392  8.5127807958633657 26.8148785848051787
  7.5268645667347611  3.2870121670366359  5.8941699188948178
  9.2650351435053491  9.0305041149355585 22.2585065582054433
  2.6007675183111489  2.7692888479644426 10.4505419454945567
  6.2378718386052379  4.1028594044576749 26.7625432240549515
  5.6279309542947624  7.6969335584423257  5.9465052796450477
  3.0631629768271562  6.7871966244595168 28.0545505745329997
  8.8026397811172430  5.0125963384404839  4.6544979291669950
 10.6773708503786509  8.4980943518547747 26.6578744650974002
  1.1884318726101499  3.3016986110452273  6.0511740386025963
  7.2996284861202545  5.8267830498789941 25.4770787626762392
  4.5661745689467512  5.9730099130210075  7.2319697410237600
  3.1442848417106921 10.1480786322227967 25.5163283452277874
  8.7215180822728104  1.6517143306772037  7.1927201584722118
  7.5557126860801205 11.1648217301586410 28.0512791463378548
  4.3100903689868844  0.6349712327413581  4.6577693573621408
  8.6170152342908946  4.1744840074848844 26.6873135900221854
  3.2487875586091066  7.6253089554151154  6.0217349136778111
  4.8801974314293739  7.1303572674164286 22.3141133798598652
  6.9856053614706264  4.6694356954835721 10.3949351238401313
  8.5141911192408681  5.2881792708924209 25.8859414764639055
  3.3516116736591322  6.5116136920075798  6.8231070272360910
  6.1922801165391039  5.2213187496889519 25.9186500997499749
  5.6735226763608955  6.5784742132110487  6.7903984039500225
  3.2067537044317884  6.0492263105528838 23.5570567977828347
  8.6590490884682119  5.7505666523471168  9.1519917059171618
  9.1446234666977659  2.6829877037779197 22.4220535997216111
  2.7211793262022348  9.1168052591220814 10.2869949039783890
  3.6550921820003550  4.8531328492713177 23.1972580165502507
  8.2107106092658668  6.9466598514247675  9.5117904871497458
  7.5838508970867435 10.1305613064788886 23.5537853695876898
  4.2819516423851507  1.6692316564211118  9.1552631341123067
  8.1191196502336815  8.9774231445749422 23.0925872623407429
  3.7466831426663196  2.8223698183250585  9.6164612413592554
  4.3389392175562813  9.6418153816549186 25.9906102681305029
  7.5268634442602167  2.1579775812450821  6.7184382355694945
 10.7306180074646349  9.6105667689405632 25.8434185031742985
  1.1351847242630635  2.1892261939594366  6.8656300005256963
 11.1910813144274446  8.1224646081157417 30.0890537185536289
  0.6747216095560583  3.6773283547842586  2.6199947851463699
  8.0767571431260041  3.7457998999111828 30.0465327078069322
  3.7890456497739975  8.0539930629888179  2.6625157958930639
  9.5976277159339531  2.1702263072403674 18.9679780777308906
  2.2681751381383481  9.6295666556596338 13.7410704259691077
  5.2447663761708698  5.2685160356765941 19.0137705493817784
  6.6210364183629098  6.5312771894273220 13.6952779543182199
  6.0854609118306264  7.0681921138805537  0.0304178450741128
  5.7803418810693747  4.7316008490194461 32.6786306586258846
  4.2308016550239644  4.4839748334549814  3.2107211169765497
  7.6350011378760367  7.3158181294450193 29.4983273867234459
  2.9151197069529133  2.9341633696920866 29.4996375149522123
  8.9506831034248862  8.8656295932079150  3.2094109887477824
  8.6576946494056735  8.6102858882961417 16.3842889626435877
  3.2081081434943277  3.1895070746038585 16.3247595410564088
 10.4139212322716528  5.7320198266865416 19.5642627890094936
  1.4518815622621257  6.0677733984173745 13.1447857146904994
  5.7809186005926296  1.3757305734496579 13.1467479959283331
  6.0848842814082262 10.4240624781805540 19.5623014563340689
  4.7718242969672042  9.0934022298198176 32.6809195070039777
  7.0939787493609012  2.7063907330801849  0.0281289966960179
  4.2705107841517886  7.5720546464913454 16.3862522251528766
  7.5952920087482116  4.2277383164086562 16.3227962785471163
  0.0000000000000000  0.0000000000000000  0.0000000000000000
  4.3966797306499998  4.3700652569000003  0.0000000000000000
  5.9056717581000004  1.5298312245500001 16.3545242518499983
  1.5634513041500000  5.8998964814499999 16.3545242518499983
