# Supplementary material for: Temperature-Dependent Chirality in Halide Perovskites
Source: J Phys Chem Lett. 2024 Jul 31;15(31):8057–64. doi: 10.1021/acs.jpclett.4c01629 (PMC11318036; doi:10.1021/acs.jpclett.4c01629)
Supplement: Supplementary file 1 — jz4c01629_si_001.zip [file jz4c01629_si_001.zip › perovskite_structures/pea2pbi4/PEA2PbI4_PBE-D3BJ.vasp]

 H  C  N  I Pb 
 1.0000000000000000
     8.6120272170938499    0.0228541825946639   -0.0893817583459477
     0.0768151539269321    8.6101039940625128   -0.0919971540149987
     2.7008706841406362    2.6829629450520027   32.1331059264855270
 H   C   N   I   Pb 
  96  64   8  16   4
Cartesian
 10.8097633185612434  8.6298843279793829 28.8998070481528444
  0.5799496677039508  2.6860367935469713  3.0519199666867629
 10.8313150839283079  7.7930617200499439 30.3387630145640479
  0.5583979109488751  3.5228594014992622  1.6129640001861902
  9.6531082748751249  7.4235565842305702 29.1916080826447839
  1.7366049094667482  3.8923645378214209  2.7601189301390789
  7.5261781228625724  3.4864916075596870 30.4296920573093423
  3.8635349322988377  7.8294295141494921  1.5220349568152400
  7.5547387685996652  4.3187223816643598 28.9877651239576899
  3.8349742865617560  6.9971987400448263  2.9639618901668952
  8.7094529379027463  3.1163383571098078 29.2849840566310426
  2.6802601172586629  8.1995827645993700  2.6667429574935353
  9.1874545023513043  1.8868962044018014 17.6197816785405657
  2.2022585528101195  9.4290249173073786 14.3319453355840469
  9.5653424891148884  3.0628877244363335 18.7667061963763615
  1.8243705057623567  8.2530333971128655 13.1850208183738626
  8.3712542076951522  1.8974179077698561 19.0697271299770996
  3.0184589766466545  9.4185032142821257 12.8819998828067774
  4.0589626616271186  5.0998351041198386 19.0613545580958892
  7.3307501374779758  6.2160862752068011 12.8903724559502475
  5.2464464074975972  3.9297926778321663 18.7599124680266200
  6.1432666453593692  7.3861281855738827 13.1918145488579128
  4.8931346936503797  5.1237085493580929 17.6200522738456442
  6.4965781008458183  6.1922123133623108 14.3316747457202780
  5.6820122347279209  6.8695018961852625 19.1059064998051404
  5.7077010787942859  4.4464192262095397 12.8458205116380402
  6.9430537141105431  5.7275137332564228 18.5747961900109324
  4.4466593410508661  5.5884073884527412 13.3769308241136624
  2.8633905319863668  5.7303831291996881 29.4681972347111696
  8.5263226179073293  5.5855379927608242  2.4835297784301837
  3.9938484312950311  7.0148831915084493 28.9709786992105158
  7.3958648736152321  4.3010379308635072  2.9807483123219898
  4.8444036845593574  3.4581087736707756 21.6953886682559549
  6.5453096266584367  7.8578120904208841 10.2563383459470536
  6.7595439534331048  4.4517292710622103 20.6922192894454113
  4.6301691017283062  6.8641918506469715 11.2595077246792084
  7.1574519135561392  6.1481812252294024 20.9803667282663184
  4.2322611416052798  5.1677398964797723 10.9713602858583243
  2.4775254036341652  2.4495108802842949 20.7888272239074823
  8.9121878496038605  8.8664102419505433 11.1628997881613135
  2.9150975245167436  9.3474888067642681 20.9494783152440327
  8.4746157201092789  1.9684323154477152 11.0022486969141422
  3.1199998647986362  7.9423200820980950 22.9865188500275828
  8.2697131903627792  3.3736010396110840  8.9652081640969872
  7.1643690462051959  3.2827620574738923 23.1759865110253536
  4.2253437505953828  8.0331590635496628  8.7757405057806412
  5.7604194597051466  2.7245972378664014 28.9548769673293513
  5.6292935954562671  8.5913238838427706  2.9968500467952137
  6.9608081114855507 10.0560078096993433 29.3909826920828117
  4.4289049436758754  1.2599133120098434  2.5607443220417738
 10.0556850590551949  8.7220974960625455 18.9642260581724216
  1.3340278324777222  2.5938236252123947 12.9875009576504326
  2.7119740398290850  9.8451918680164390 18.5483814607584314
  8.6777388861519480  1.4707292533499270 13.4033455547068545
  4.8945075614889850  7.6680728590009464 26.6337554272136181
  6.4952057520332591  3.6478482633938678  5.3179715842294852
  9.4672150463085600  7.7936179890054866 21.3445246928441072
  1.9224980088528560  3.5223031327036818 10.6072023212804449
  4.8834335302496683  3.2832686240258440 26.5020755200955520
  6.5062795249117418  8.0326524976833298  5.4496514940290650
  3.3509140547535017  5.5586859874584498 27.0639043853274934
  8.0387989401237352  5.7572351340907542  4.8878226294227396
 10.2481938609001322  5.9171685009858894 27.2400263140857071
  1.1415190650808986  5.3987526203804874  4.7117007013796135
  9.2192312801079215  7.7523015489139580 26.1215645468454873
  2.1704817750534944  3.5636195727952185  5.8301624672791013
  6.8093806095998328  6.4846269483168779 24.3678633691181439
  4.5803324455615693  4.8312941733923065  7.5838636450064287
  2.9224876201631074  2.1969859703646213 24.4654093818555793
  8.3904103413555458  0.5088311574420230  7.5783147856583080
  8.2219955952828752 10.2002573361262439 27.2660298847490026
  3.1677174598785389  1.1156637855829235  4.6856971293755496
  6.5151777106596480  9.8459581657926680 26.9885121348178636
  4.8745353445017656  1.4699629559165219  4.9632148793067445
  9.1845566770890219  3.4682868729253782 26.3366254605684205
  2.2051565072528412  7.8476342491266049  5.6151015522154344
  5.1604808388416918  7.7528746452171546 21.5708569591550230
  6.2292322163197325  3.5630464764920227 10.3808700549695505
  9.0394526983127506  5.5479160622748989 24.9797834275930732
  2.3502600984878215  5.7680050587486562  6.9719435892129784
  4.7452631897573134  5.3286199250250741 25.0885958610079953
  6.6444498654040949  5.9873011966841014  6.8631311531165853
  1.9000540466977069  5.9046799735685962 23.6843949495422237
  0.8776317655338096  5.3883869654773564  8.3567138231964595
  9.2179448561843937  3.4759236371708759 21.7813158692047573
  2.1717684573378682  7.8399974852239280 10.1704111422384127
  2.7610480583846675  3.6577788508887470 23.0445138670524230
  8.6286651248817847  7.6581421506217922  8.9072131470193998
  6.2813816345236475  9.6481716662040942 23.5739563018265947
  5.1083314206377652  1.6677494555050729  8.3777707122979663
  7.4157630436900126  7.6059814123079637 22.7236728990939945
  3.9739500114713997  3.7099397094012332  9.2280541150305702
  5.0514389264328203  9.7372118586596805 25.2686933270403493
  6.3382741287285915  1.5787092630494968  6.6830336870841789
  9.3837946768720855  9.8067859424777151 24.7261865051965017
  2.0059183782893415  1.5091351792314625  7.2255405089280957
  2.7377542711504574  7.5554939955399290 26.5089340390237744
  8.6519589476395282  3.7604271266034788  5.4427929734025495
  7.0460999178845372  3.2321783304058864 26.5039108332882982
  4.3436131372768836  8.0837427913032922  5.4478161808362628
  6.0495508831113254  5.8389249125331339 19.2025237038574268
  5.3401619223013066  5.4769962085132722 12.7492033128592048
  2.9718505130753883  6.6313172047300011 28.8503637892463125
  8.4178624215176399  4.6846039166592250  3.1013632261296267
  5.1436058610885400  5.5901772952945183 21.5458557435550908
  6.2461069380165570  5.7257440840321836 10.4058712704909961
  9.5252587518651719  9.9544135835712027 21.4313301035758670
  1.8644544927608648  1.3615075386407658 10.5203969085823470
  4.4619360511713273  4.4430761472044571 21.9745324369942843
  6.9277770039900881  6.8728449745047220  9.9771945771303105
  6.3535840806440680  5.4737802691490840 20.6522709290422064
  5.0361289745173430  5.8421408525600915 11.2994560850823635
  2.1279428668636400 10.0474310383211627 20.6330457081746950
  0.6497430314881546  1.2456359009533380 11.4080630636701628
  3.4919289695348854  6.9622897626353790 22.6883273679803494
  7.8977839564461414  4.3536313587309863  9.2633996474849489
  7.6494661129566719  2.3846850351790807 22.7925469581018163
  3.7402471919535296  8.9312360871928700  9.1591800534306884
  6.7839847994618170  2.3395430969204392 28.8533157428810618
  4.5289131017726723  0.3662740307262292  3.1904084252584859
  1.8192525314151158  9.7241443383004196 19.1753321928257776
  0.9584334875050716  1.5689226012940307 12.8657765777677540
  3.9881066729025436  8.1312282038170984 26.2355359487104316
  7.4016063822588816  3.1846929178920780  5.7161910654141508
  8.9824928190974145  8.6947383147891451 21.7281001492634154
  2.4072201068835546  2.6211828065772171 10.2236268662018830
  5.7974762147717875  3.7685599732959010 26.1510262269996474
  5.5922368403896305  7.5473611484132856  5.8007007871249590
  2.6426392090053534  6.3342907130440151 27.3909362511029144
  8.7470738117079474  4.9816304085737357  4.5607907633791829
 10.1973829079722798  8.1880406908009871 25.9036557667894982
  1.1923300782929127  3.1278804307253716  6.0480712480501611
  6.8817854310430917  5.5697684171576247 24.9547820197203052
  4.5079278824791720  5.7461527052371695  6.9969449917227742
  2.9231697997246857  9.8939137758364506 24.9630088368974938
  8.4665433846171307  1.4220073462155476  6.9887181758864108
  7.1346942584649522  2.0233819039582008 27.4020151449908234
  4.1782039011303649  0.6824352243740892  4.6417090204672888
  8.2091660811406637  3.8786692906786153 26.0637518019194445
  3.1805469740207646  7.4372518310305606  5.8879752122051565
  4.6436262415951148  6.8513535879456251 21.9094985371765212
  6.7460868135663024  4.4645675337635469 10.0422284769480292
  8.1269106345607938  5.0453073055939699 25.2998412087902906
  3.2628024206006168  6.2706138161152110  6.6518858053343122
  5.7160642562585746  4.9238729965797505 25.3739793441885055
  5.6736487989028515  6.3920481251294436  6.5777476699360617
  2.8103634409456815  5.8122559567319874 23.0931519968482917
  8.5793496142157295  5.5036651649771899  8.8585750172762712
  8.8083809763938632  2.4905145835179439 22.0173913851621563
  2.5813320787675713  8.8254065381912312  9.9343356289623923
  3.2974256203169237  4.5551679609753535 22.7365410717457479
  8.0922874325400347  6.7607529024306885  9.2151859451387583
  7.1931741088341452  9.7371803975425291 22.9839220774266551
  4.1965386965784965  1.5787407235038873  8.9678049392900014
  7.8280207563927284  8.5900063300109757 22.5010825432317709
  3.5616922987686932  2.7259147916981914  9.4506444708927777
  4.0773685397851880  9.2919194450019376 25.4693903719735353
  7.3123443861958544  2.0240016763644353  6.4823366434917986
 10.2871941549335997  9.3479623889059376 25.1286471200632420
  1.1025188399436487  1.9679587326432695  6.8230798946870044
 10.6581867071007910  7.6868075708333476 29.3232673371557979
  0.7315264772410816  3.6291135512186465  2.6284596756280689
  7.7037580270265913  3.3773674321682736 29.4153718266887871
  3.6859550281348188  7.9385536895409032  2.5363551874358015
  9.3071024816300163  2.0566631106628357 18.6341237652452101
  2.0826106338156363  9.2592580112063168 13.3176032482536773
  4.9984124859627919  4.9392106419682857 18.6333867821411836
  6.3913005715030913  6.3767107380440322 13.3183402292234785
  5.9216036906198850  7.0757062808194506 -0.0869533381473397
  5.4681093645415304  4.2402148408897284 32.0386803522719319
  4.1867079074602920  4.4402174456965522  3.1512842354166608
  7.2030051477011403  6.8757036760126269 28.8004427787079322
  2.5328223058603441  2.5480052475008779 28.9010195941650778
  8.8568907665251295  8.7679158742540064  3.0507074197807977
  8.4905869779067284  8.4336070240697545 15.9473732251248759
  2.8991260772546976  2.8823140976394268 16.0043537889997225
 10.1207583946155335  5.5067235313544822 19.1665651426907040
  1.2689546628503363  5.8091978486578393 12.7851618686739599
  5.5021198394055952  1.2065268546495245 12.7921815550865183
  5.8875932940810722 10.1093943448655832 19.1595463908980825
  1.5800864683290445  5.8361405249382194 -0.0974480380291527
  7.1087561524405061  2.7968176523817365 -0.0839308769238613
  4.1547822757355206  7.2105569063901740 16.0363621490784993
  7.2349307794258886  4.1053642153190104 15.9153648650461008
  0.0000000000000000  0.0000000000000000  0.0000000000000000
  4.3444211855103907  4.3164790883285882 -0.0906894561804732
  5.6564489506172428  1.3529085638233334 16.0218620840697881
  1.3888429190337841  5.6465334695572578 16.0205543862352648
