# Supplementary material for: Temperature-Dependent Chirality in Halide Perovskites
Source: J Phys Chem Lett. 2024 Jul 31;15(31):8057–64. doi: 10.1021/acs.jpclett.4c01629 (PMC11318036; doi:10.1021/acs.jpclett.4c01629)
Supplement: Supplementary file 1 — jz4c01629_si_001.zip [file jz4c01629_si_001.zip › perovskite_structures/pea2pbi4/PEA2PbI4_SCAN.vasp]

 H  C  N  I Pb 
 1.0000000000000000
     8.6970909488201809    0.0202151892658440   -0.0845745438901451
     0.0741058727012703    8.7230775784375343   -0.0748915164676211
     2.7470312354791639    2.7815742531750680   32.5279194743592157
 H   C   N   I   Pb 
  96  64   8  16   4
Cartesian
 10.9327204773458782  8.7602776451500315 29.3211235241477510
  0.5855075100780068  2.7645893755666924  3.0473298905302806
 10.9603460653362657  7.9589034522944582 30.7655480116553193
  0.5578819307846805  3.5659635684424695  1.6029054029381442
  9.8160779970020098  7.5435870571555332 29.6234513597759168
  1.7021501904550054  3.9812799640261431  2.7450020529569188
  7.6248821096606738  3.6516374024828302 30.8380591393573873
  3.8933459473399443  7.8732296183956159  1.5303942746440404
  7.6810391692504796  4.4542708747052355 29.3947307450020894
  3.8371888877501314  7.0705961461732052  2.9737226689993417
  8.7740243287392303  3.2182929833418279 29.7039930785586321
  2.7442037282613816  8.3065740375366133  2.6644603354428034
  9.2826201174813292  1.9070252794198861 17.8912548893388106
  2.2356079395192894  9.6178417414585695 14.4771985246626684
  9.6787551618314112  3.0756674034525395 19.0161596750758193
  1.8394728342895958  8.4491996172843926 13.3522937395176555
  8.4720278859165958  1.9496340449863074 19.3295083823169591
  3.0462003015403689  9.5752329761953696 13.0389450304159258
  4.1007713300228881  5.1660723369956667 19.3030747356521495
  7.4174564682882087  6.3587949449686132 13.0653786786397657
  5.3152504320720100  4.0517036404225584 18.9839923653833154
  6.2029776227054265  7.4731631187635355 13.3844610508648501
  4.9194465672714793  5.2326090858102337 17.8683462100965187
  6.5987812265932710  6.2922576727694208 14.5001072086889202
  5.6400428552267519  6.9832493626529750 19.3662052709457129
  5.8781854626865506  4.5416176588319264 13.0022481405184696
  6.9371988676759404  5.9056532556849559 18.8167859100872690
  4.5810291893246706  5.6192137651934893 13.5516675039142100
  2.9815405692786219  5.9128541805455557 29.9309095316298652
  8.5366875833899698  5.6120128405552041  2.4375438814412700
  4.0646555776570290  7.2191765012606108 29.4132481078201877
  7.4535727315592748  4.3056905202040783  2.9552053037285866
  4.9132908383827205  3.5581196220582374 21.8835342594067797
  6.6049374773074714  7.9667471377343153 10.4849191543041709
  6.8127343241055556  4.6084143404324216 20.9154507822353573
  4.7054937328950563  6.9164526804460271 11.4530026317660827
  7.1557150619484489  6.3083099988354210 21.2075198061447772
  4.3625129950521560  5.2165570220430242 11.1609336078566876
  2.4593137600358763  2.4604793247709891 21.0493925652473237
  9.0589144969978186  9.0643876965724051 11.3190608468088953
  2.8821202592447390  9.4785303725379073 21.2367553220143392
  8.6361079890918955  2.0463366487852754 11.1316980901265286
  3.1496182162593653  7.9548490934188845 23.3066897888082742
  8.3686098407412590  3.5700179274595616  9.0617636251931923
  7.2746343864249825  3.3139220734187473 23.4593516374030706
  4.2435934096628829  8.2109449468532461  8.9091017791356357
  5.8290923449403547  2.9666653856458107 29.3659767585256546
  5.6891357120602510  8.5582016352326331  3.0024766554757800
  6.9466587925646417 10.3688905866082930 29.8505840928985116
  4.5715692644359738  1.1559764342701486  2.5178693211029430
 10.0996787453310528  8.8606111629203532 19.2655863535492813
  1.4185491464248456  2.6642558575739961 13.1028670620590901
  2.6942899536689420  9.9472417214074582 18.8469516975513258
  8.8239379728753189  1.5776252991677642 13.5215017177187260
  4.9486155630218356  7.8324811058873838 27.0439400178687137
  6.5696127548915264  3.6923859155975136  5.3245133935954723
  9.5178230002350013  7.9449017911487454 21.6298961503202776
  2.0004050567656169  3.5799652297296971 10.7385572636812103
  4.9833918345248343  3.4485931839258144 26.8667995655649392
  6.5348362224757777  8.0762738369526339  5.5016538484365149
  3.4671694542200182  5.7184986910536919 27.5381245322048862
  8.0510585419009768  5.8063683296832425  4.8303288823885895
 10.4493023050726155  6.0315585880038380 27.7156394062285791
  1.0689256214716629  5.4933084325713786  4.6528140090414780
  9.3754182225410148  7.8243843870197098 26.6057505703432327
  2.1428098344596100  3.7004826338587384  5.7627028436582339
  7.0212872647915141  6.5382748787472771 24.7142308450999799
  4.4969407922090987  4.9865921421311601  7.6542225689014574
  2.8938290665503121  2.1376592150352955 24.8233843793349180
  8.5502931786286442  0.6641302275471220  7.6199605505421211
  8.2305237563689104 10.4220159301869852 27.7438867804110565
  3.2877043006317135  1.1028510906914617  4.6245666335903923
  6.5198881002719560 10.1318070498037667 27.4626896174819315
  4.9983399567286595  1.3930599710746849  4.9057637965195369
  9.2661567926755684  3.5314827180924824 26.7905137501637221
  2.2520713947814599  7.9933843030892042  5.5779396625690882
  5.1660931625601378  7.8347586934591718 21.8722470330530037
  6.3521348944404803  3.6901083274192779 10.4962063809484398
  9.1986866724389031  5.5706633071107818 25.3958205173791143
  2.3195411236489645  5.9542037131612044  6.9726328991595832
  4.9215041955365217  5.4547006929165658 25.4123082848442330
  6.5967238614640946  6.0701663279618749  6.9561451291572149
  1.9832439569688896  5.8903189639485110 23.9737601975407841
  0.8378931251202987  5.6143328676034461  8.4792677606045199
  9.3089741200202418  3.4898691621844304 22.0609202336686145
  2.2092541978931228  8.0349978593004714 10.3075331777955892
  2.8664726164677163  3.6873483761522667 23.2661898977486494
  8.6517555699518258  7.8375185229063078  9.1022635160326910
  6.3695072220593296  9.8110115923784722 23.8594975547904653
  5.1487208349412814  1.7138554284999716  8.5089558592109853
  7.4686749614895689  7.7749156653916200 22.9931544242702195
  4.0495530955110350  3.7499513554868233  9.3752989897312204
  5.0437766300588720  9.8633544200385419 25.6395819299391547
  6.4744514269417373  1.6615126008399028  6.7288714840623038
  9.4790759637512156  9.8377237862159941 25.1668833274921866
  2.0391520932494069  1.6871432346624540  7.2015700865092960
  2.8050153689900155  7.6807154989124138 26.9578347546493085
  8.7132128532553743  3.8441515223501148  5.4106186577452169
  7.1303232952200588  3.3557258139178927 26.9247772762611106
  4.3879047617805647  8.1691412069605605  5.4436761377403400
  6.0516327823178049  5.9766900416502606 19.4481349397581411
  5.4665950224671809  5.5481769786419513 12.9203184766959787
  3.0648080127933803  6.7985897414405700 29.3016042980083569
  8.4534199224479529  4.7262772791548686  3.0668491171771337
  5.1779456409211040  5.6863729504555653 21.7876792723414283
  6.3402821573900061  5.8384943315087696 10.5807741419505117
  9.5909538952868623 10.0935523477862041 21.7181399423503940
  1.9272743530497782  1.4313146735369848 10.6503134697903974
  4.5225721563716448  4.5242012651183732 22.1897903853644820
  6.9956559006289831  7.0006657557600827 10.1786630286370166
  6.3768696335735040  5.6117925054857505 20.8859255818757781
  5.1413584234271132  5.9130745153926974 11.4825278321256867
  2.1048348392922951 10.1784026289677545 20.9166180091213825
  0.7163023297678140  1.3262492027863588 11.5364099481782194
  3.5313668563500396  6.9937266707793047 22.9823461771264661
  7.9868610701942249  4.5311403497959102  9.3861072381436088
  7.7439779537620090  2.4175217324516693 23.0699422992740821
  3.7742503554542353  9.1073452890130131  9.2985111122747082
  6.8220023371738048  2.5241025205335927 29.2821986337002720
  4.6962257198268045  9.0007645003448555  3.0862547803011706
  1.8022490996401388  9.8486813965956941 19.4652843338119581
  1.0188881911792502  1.6559704354414315 12.9877436223035652
  4.0334829404203862  8.2690734976314637 26.6539713795401418
  7.4847451165802310  3.2557935232469868  5.7144820344613088
  9.0436204398520914  8.8439890700217028 22.0126201038771363
  2.4746074866921242  2.6808779505535223 10.3558333113929280
  5.9094631308485281  3.9084617154568084 26.5320518716432616
  5.6087649261520758  7.6164053054216403  5.8364015423581810
  2.7424188012217163  6.4743242922265898 27.8543561361728571
  8.7758092209905314  5.0505427285709983  4.5140972781668856
 10.3355642419532980  8.2724556384305430 26.3664655103910981
  1.1826637454705793  3.2524113822861818  6.0019879042869482
  7.0556700705543207  5.6424371331183689 25.3212791335510090
  4.4625582473590422  5.8824298883665378  7.0471742779132054
  2.9200392165873756  9.9680907218502330 25.3602504925228480
  8.5981889708695807  1.5567762993314427  7.0082029202099934
  7.1685044790747519  2.1688659946014930 27.8464103031538279
  4.2756179661373439  0.6329234484458719  4.5969346247779619
  8.3118983182413775  3.9575374009485995 26.4946388952436926
  3.2063297387592451  7.5673296199298443  5.8738145187577668
  4.6678791978465917  6.9226795143736553 22.1893386398156132
  6.8503488591540247  4.6021875065047952 10.1791147741858499
  8.2732951913410933  5.0997616978375087 25.7041554332292499
  3.2449328656595258  6.4251053230409356  6.6642979807722140
  5.8712831187219550  5.0382125624612764 25.7273343003738511
  5.6469449382786614  6.4866544584171715  6.6411191136275942
  2.8790677482608107  5.8291457595188172 23.3689730183827855
  8.6391603087398021  5.6957212613596271  8.9994803956186633
  8.8925816356242375  2.5132292718375284 22.2913427452561130
  2.6256464213763810  9.0116377490409132 10.0771106687453340
  3.3767734788540715  4.5969918448577181 22.9726770717290059
  8.1414545759233636  6.9278749143283873  9.3957763445191969
  7.2748378053258991  9.8938480941327747 23.2704189266753119
  4.2433899994590840  1.6310189261594223  9.0980344897787706
  7.8914114664859891  8.7490225335989997 22.7786507572860266
  3.6268165905146175  2.7758444872794410  9.5898026567154258
  4.0872293625270792  9.4058760860642714 25.8626200387803920
  7.4309985640171883  2.1189909345109528  6.5058333764896901
 10.3907827091272669  9.4073509680814507 25.5653471742368765
  1.1274452869937448  2.1175160526554819  6.8031062403565929
 10.8035719078626489  7.8311339252596204 29.7582951623638046
  0.7146562795943697  3.6937330959220631  2.6101582503690253
  7.7906920228254917  3.5222240623111811 29.8321764434657410
  3.7275360341751336  8.0026429585672716  2.5362769705357229
  9.4028688511717071  2.0826276667107373 18.8969517926749901
  2.1153592667085834  9.4422393543092085 13.4715016207344220
  5.0343102382083860  5.0439604673396019 18.8723597481645129
  6.4839178210153996  6.4809068152311982 13.4960936635901625
  6.0170552788641833  7.1210898909345879 -0.0925374176312203
  5.5011727781364312  4.4037771299438475 32.4609908316326710
  4.2156745114020220  4.4704867405227908  3.1460134812796845
  7.3025535455986024  7.0543802803556526 29.2224399327217697
  2.5724394305933553  2.6257986141858769 29.3162633765086298
  8.9457886438014409  8.8990684067330044  3.0521900373236779
  8.5650671442948454  8.5556978698693822 16.1373256997343830
  2.9531609127057781  2.9691691510090577 16.2311277142670640
 10.1945642255210451  5.5900711672660508 19.3734223761413098
  1.3236638337027391  5.9347961153047484 12.9950310356134331
  5.5756932433712354  1.2393479267269070 13.0016127723094854
  5.9425348932932804 10.2855191748171872 19.3668415850015947
  1.6426481330040359  5.9640210172530450 -0.0643160556819827
  7.1285489407330447  2.7792717510365708 -0.0951500071284550
  4.1821304066288025  7.3594962551984695 16.2298227817201592
  7.3360976503718112  4.1653707656799766 16.1386306322812949
  0.0000000000000000  0.0000000000000000  0.0000000000000000
  4.3855984107607258  4.3716463838516892 -0.0797330301788831
  5.7220610921496728  1.4008947212204561 16.2216724652345370
  1.4105685540902171  5.7523259158063009 16.2265139789457962
