# Supplementary material for: Temperature-Dependent Chirality in Halide Perovskites
Source: J Phys Chem Lett. 2024 Jul 31;15(31):8057–64. doi: 10.1021/acs.jpclett.4c01629 (PMC11318036; doi:10.1021/acs.jpclett.4c01629)
Supplement: Supplementary file 1 — jz4c01629_si_001.zip [file jz4c01629_si_001.zip › perovskite_structures/r-1nea2pbbr4/R-1NEA2PbBr4_Exp.vasp]

 H  C  N Br Pb 
 1.0000000000000000
     8.7568599999999996    0.0000000000000000    0.0000000000000000
     0.0000000000000000    7.9610900000000004    0.0000000000000000
    -1.2844090681670459    0.0000000000000000   19.4764947253249403
 H   C   N   Br  Pb 
  56  48   4   8   2
Cartesian
  2.2330200633423631  5.7309896637500009  6.0825287792137042
  5.2394308684905901  1.7504446637500004 13.3939659461112370
  6.4837525345799216  1.1576857856200000  6.0103683662563752
  0.9886983972530317  5.1382307856200002 13.4661263590685660
  7.3936541525693409  2.2982313444700004  4.7042356769866345
  0.0787967792636133  6.2787763444700007 14.7722590483383058
  3.0874434756844091  2.5455585274999994  5.0036478303990544
  4.3850074561485446  6.5261035275000001 14.4728468949258851
  1.7585798900978136  6.9729993146500009  4.4592408498367719
  5.7138710417351399  2.9924543146500002 15.0172538754881675
  5.7709709698188218  5.8808173775500006  4.7403840511968367
  1.7014799620141317  1.9002723775500001 14.7361106741281027
  4.0022113750337054  1.9824149041699999  2.9686852320129282
  3.4702395567992479  5.9629599041699999 16.5078094933120099
  3.9673651436753699  3.4515703749499997  1.2370495624790137
  3.5050857881575839  7.4321153749499995 18.2394451628459286
  7.1323397921239442  6.5073710827300006  1.0357405129980550
  0.3401111397090095  2.5268260827300004 18.4407542123268868
  2.0826318810046129  3.1043872400499994  6.8910370282513931
  5.3898190508283408  7.0849322400500006 12.5854576970735490
  2.1592190232181463  4.2557758034800006  7.7746076879604846
  5.3132319086148074  0.2752308034800004 11.7018870373644575
  3.3184945306760980  3.8626014516500002  6.9911851641290133
  4.1539564011568553  7.8431464516500000 12.4853095611959279
  7.7322451300519788  7.3756473635800006  6.8335034628327831
 -0.2597941982190243  3.3951023635800004 12.6429912624921563
  6.5623130797493285  6.5164228420600008  6.9059754997057174
  0.9101378520836252  2.5358778420600006 12.5705192256192220
  6.6637712906368716  7.6803580833299998  7.7704007650998133
  0.8086796411960828  3.6998130833300005 11.7060939602251270
  4.2208128250019579  0.6863255688999998  5.4889241729752491
  3.2516381068309959  4.6668705689000003 13.9875705523496912
  4.5026368156141734  0.6298097909899999  7.0300212946113110
  2.9698141162187812  4.6103547909899998 12.4464734307136293
  4.3735412207847313  7.2625521190400004  6.2075678753502901
  3.0989097110482224  3.2820071190400002 13.2689268499746493
  0.1050051533606842  5.2935038849800007  5.1592844997491252
  7.3674457784722698  1.3129588849800002 14.3172102255758151
  0.0992624988211062  5.0104791743899995  6.7011801576689258
  7.3731884330118476  1.0299341743899992 12.7753145676560127
  0.1788687870209251  3.8187358457500005  5.6857925816588351
  7.2935821448120288  7.7992808457500011 13.7907021436661061
  8.0475999491573980  0.7509616586099999  0.4041762185399432
 -0.5751490173244436  4.7315066586099999 19.0723185067849990
  8.6887047992383515  2.8379932464699995  0.9733378238981137
 -1.2162538674053978  6.8185382464699993 18.5031569014268271
  1.7688385339443560  0.4952275645399999  2.7162114308885417
  5.7036123978885982  4.4757725645399997 16.7602832944363982
  6.2004631319977230  5.1106694920400004  2.6015338299458284
  1.2719877998352307  1.1301244920400002 16.8749608953791146
  8.3864859267950376  3.6015254661899996  3.1348781615041257
 -0.9140349949620826  7.5820704661900002 16.3416165638208142
  3.4453807798158067  5.7305995703399990  0.3452013925116593
  4.0270701520171466  1.7500545703399990 19.1312933328132821
  2.6642829452774044  7.8142238116800007  0.6533195390662996
  4.8081679865555493  3.8336788116800000 18.8231751862586414
  6.5201082921852445  7.7238495179999997  4.5185467762753868
  0.9523426396477085  3.7433045180000004 14.9579479490495544
  2.5958556436761779  4.4199971679999992  4.5497091678359052
  4.8765952881567758  0.4394521679999994 14.9267855574890334
  1.9734716810408184  4.8092944690000001  5.8741108091580019
  5.4989792507921349  0.8287494689999989 13.6023839161669393
  2.5967817844503815  5.3809007309999988  3.4999261021408912
  4.8756691473825722  1.4003557309999997 15.9765686231840487
  6.1706929189044848  0.2340560460000000  5.9130637986086514
  1.3017580129284694  4.2146010460000003 13.5634309267162880
  7.3343876226267062  0.1695712170000000  2.2495351407750306
  0.1380633092062476  4.1501162169999999 17.2269595845499097
  7.1322044990845308  0.6209650200000000  3.5758844315696594
  0.3402464327484236  4.6015100200000001 15.9006102937552818
  3.1079884646016902  5.0099139370000003  2.2281109965771733
  4.3644624672312640  1.0293689369999999 17.2483837287477648
  7.5316681123165585  1.9536514860000003  3.8524506566692733
 -0.0592171804836043  5.9341964860000012 15.6240440686556674
  3.1013958306805502  3.1756788010000001  4.3198865300770715
  4.3710551011524030  7.1562238010000003 15.1566081952478680
  2.1009095049732123  6.7048299980000001  3.6362615652181658
  5.3715414268597419  2.7242849980000008 15.8402331601067736
  6.1765138633622190  6.4492790090000005  4.1251215828238212
  1.2959370684707343  2.4687340090000003 15.3513731425011191
  3.6353001457887064  2.8285752769999997  3.0889720634365347
  3.8371507860442473  6.8091202769999999 16.3875226618884042
  3.6268038216811105  3.7082757219999998  2.0625607914119106
  3.8456471101518428  7.6888207220000000 17.4139339339130288
  6.9825849369468953  6.8138969310000004  1.9009058851917140
  0.4898659948860576  2.8333519310000002 17.5755888401332250
  4.6806830259501462  0.2109688850000000  6.1857347247631997
  2.7917679058828075  4.1915138850000000 13.2907600005617414
  0.4468124610158034  4.7249069150000000  5.8526866649601432
  7.0256384708171504  0.7443619149999994 13.6238080603647962
  7.9256426071282426  1.0476794440000001  1.2776580539813163
 -0.4531916752952879  5.0282244440000001 18.1988366713436243
  8.3003649700625850  2.2832406120000002  1.6107061137843726
 -0.8279140382296313  6.2637856119999995 17.8657886115405695
  2.1096934193996990  7.5988604050000008  2.6001120458308797
  5.3627575124332552  3.6183154049999993 16.8763826794940606
  6.4202977914885109  5.9843513530000010  2.8318823330622465
  1.0521531403444424  2.0038063530000003 16.6446123922626938
  8.1123680641226610  2.7425955050000002  2.9078406624910134
 -0.6399171322897059  6.7231405050000008 16.5686540628339287
  3.1089146053758934  5.9708175000000008  1.1783279308821588
  4.3635363264570604  1.9902725000000001 18.2981667944427819
  2.6399899499487565  7.2047864499999994  1.3575116823551483
  4.8324609818841973  3.2242414499999987 18.1189830429697913
  2.4300269938075796  3.9168562799999997  6.9979045548092502
  5.0424239380253741  7.8974012800000004 12.4785901705156910
  6.8519261721302804  7.3560471600000010  6.9628468643036658
  0.6205247597026725  3.3755021600000004 12.5136478610212762
  5.8064391459506668  3.9499744143999997  6.8713073390946393
  1.6660117858822876  7.9305194144000000 12.6051873862303019
  6.3272003776732850  4.6789714257000004 12.7220463545822486
  1.1452505541596683  0.6984264257000007  6.7544483707426917
  3.4035607750353085  2.4041695691000000  9.9957266229312669
  4.0688901567976448  6.3847145690999998  9.4807681023936734
  7.4183909725143566  1.3521911365000001  9.9388552583333141
  0.0540599593185976  5.3327361365000003  9.5376394669916262
  5.9512111136933390  3.9822964398000003  9.7962873169439355
  1.5212398181396147  0.0017514398000009  9.6802074083810048
