# Supplementary material for: Temperature-Dependent Chirality in Halide Perovskites
Source: J Phys Chem Lett. 2024 Jul 31;15(31):8057–64. doi: 10.1021/acs.jpclett.4c01629 (PMC11318036; doi:10.1021/acs.jpclett.4c01629)
Supplement: Supplementary file 1 — jz4c01629_si_001.zip [file jz4c01629_si_001.zip › perovskite_structures/r-1nea2pbbr4/R-1NEA2PbBr4_PBE-D3BJ.vasp]

 H  C  N Br Pb 
 1.0000000000000000
     8.6335628800437902    0.0000000000000000   -0.0085391725823849
     0.0000000000000000    7.7867022900223031    0.0000000000000000
    -1.2867640559454097    0.0000000000000000   19.3345931090231460
 H   C   N   Br  Pb 
  56  48   4   8   2
Cartesian
  2.2625818028103017  5.7484801111244055  6.1414966811146376
  5.0842170212880848  1.8551289661132615 13.1845572553261032
  6.4293400189646093  1.2074826828464502  6.0328363305319783
  0.9174588051337705  5.1008338278575955 13.2932176059087919
  7.3213742793799321  2.3234034518273607  4.8452300784759883
  0.0254245447184441  6.2167545968385136 14.4808238579647774
  3.1121798438876733  2.3569326952903378  5.1013596004034083
  4.2346189802107066  6.2502838403014982 14.2246943360373557
  1.6633943265479243  6.9708807021814598  4.5624504007732272
  5.6834044975504616  3.0775295571703016 14.7636035356675333
  5.6147382501216159  5.5509055305668111  4.7506112549545323
  1.7320605739767752  1.6575543855556580 14.5754426814862299
  4.0551215694916793  1.7283040220945256  2.9182124998323586
  3.2916772546066864  5.6216551671056720 16.4078414366085390
  3.9742526356690617  3.3270876087489096  1.0082400742696642
  3.3725461884293173  7.2204387537600638 18.3178138621710964
  7.0084438463168706  6.3135433236659413  0.7636370117586944
  0.3383549777815043  2.4201921786547849 18.5624169246820614
  2.0521373289927345  2.8761580655532306  6.8871620355133132
  5.2946614951056441  6.7695092105643813 12.4388919009274463
  2.0609026656404157  4.2091941826452279  7.8827957543292042
  5.2858961584579571  0.3158430376340758 11.4432581821115509
  3.4651541185046542  3.8168239846546279  7.0279596965434115
  3.8816447055937271  7.7101751296657763 12.2980942398973401
  7.8016078181927364  7.2693774340904218  6.8077233029568465
 -0.4548089940943494  3.3760262890792769 12.5183306334839077
  6.5062169749036807  6.1366228883094189  6.8498435613297994
  0.8405818491946961  2.2432717432982701 12.4762103751109716
  6.5285896143545017  7.4945056595783033  7.8519666428801491
  0.8182092097438778  3.6011545145671455 11.4740872935606095
  4.0441908704880856  0.6402307799445949  5.3051567208682160
  3.3026079536102984  4.5335819249557456 14.0208972155725391
  4.3213549256286745  0.6247475811988568  7.0679406074221705
  3.0254438984697050  4.5180987262100034 12.2581133290185740
  4.2162317572402088  6.8887727936496885  6.1543711771918206
  3.1305670668581733  2.9954216486385330 13.1716827592489416
  0.0348859480205947  5.3247425625941620  5.0331361380084543
  7.3119128760777867  1.4313914175830127 14.2929177984323008
  0.0051602162594318  4.9423362858813000  6.7812211801430182
  7.3416386078389477  1.0489851408701458 12.5448327562977369
  0.1095512886682427  3.6354912756337585  5.5918419858049067
  7.2372475354301358  7.5288424206449118 13.7342119506358600
  7.9017653511119370  0.7201742304117703  0.1699060913982224
 -0.5549665270135565  4.6135253754229177 19.1561478450425362
 -0.0060943470917414  2.9907314766378414  0.8228792822561616
 -1.2806697088536774  6.8840826216489948 18.5117138267671208
  1.6677114280912642  0.7341289471128730  2.6912627708312251
  5.6790873960071160  4.6274800921240278 16.6347911656095455
  6.0248778724454741  4.7745423019991371  2.4604145985260466
  1.3219209516529078  0.8811911569879782 16.8656393379147183
  8.3711797103178345  3.7634822063446784  3.1671103768197031
 -1.0243808862194648 -0.1298689386664723 16.1589435596212070
  3.4378054815504817  5.5349754117433472  0.1331414062903974
  5.1957573984933028  1.6416242667321985 -0.1416805788727803
  2.5615426261973844  0.0527903949480386  0.4593930473838663
  4.7852561979009947  3.9461415399591897 18.8666608890568916
  6.4312197914687577  7.5176237470291500  4.4512045826492015
  0.9155790326296267  3.6242726020179914 14.8748493537915625
  2.5750499898132344  4.3534466048011371  4.5266379126096368
  4.7717488342851437  0.4600954597899845 14.7994160238311263
  1.9506608692271290  4.7329380184583156  5.8537792016947625
  5.3961379548712527  0.8395868734471659 13.4722747347460015
  2.5549073839984153  5.3061261342668473  3.4562056880966079
  4.7918914400999713  1.4127749892556942 15.8698482483441428
  6.0711024356471919  0.1880303400931100  5.8523069604123004
  1.2756963884511829  4.0813814851042709 13.4737469760284529
  7.2284549534853353  0.1728564295754098  2.1540391016982152
  0.1183438706130461  4.0662075745865609 17.1720148347425301
  7.0373131963351732  0.6256880805420011  3.5094114410062716
  0.3094856277632088  4.5190392255531533 15.8166424954344897
  3.0612183578093588  4.9122047484110007  2.1684783442840612
  4.2855804662890264  1.0188536033998463 17.1575755921567037
  7.4608412739107788  1.9426888182100108  3.8354026717084841
 -0.1140424498124052  5.8360399632211699 15.4906512647322891
  3.1042592778886000  3.0966522725850165  4.3033797696887701
  4.2425395462097821  6.9900034175961725 15.0226741667519956
  2.0553346875686027  6.6282443766211347  3.6048238228858023
  5.2914641365297763  2.7348932316099730 15.7212301135549524
  6.0829752631117415  6.2399344148543223  4.0456064520027395
  1.2638235609866444  2.3465832698431766 15.2804474844380174
  3.6290130534192468  2.7233867948874537  3.0451966791322542
  3.7177857706791451  6.6167379398986137 16.2808572573085044
  3.5891788329738947  3.6064479120130248  1.9908880765252652
  3.7576199911244750  7.4997990570241706 17.3351658599155201
  6.8552938893265898  6.6408120545030043  1.7943522297176724
  0.4915049347717852  2.7474609094918496 17.5317017067230765
  4.5755085536059283  0.1382725078234975  6.1177344354936993
  2.7712902704924578  4.0316236528346518 13.2083195009470735
  0.4286577943434453  4.6604909851614389  5.8104385551644482
  6.9181410297549277  0.7671398401502909 13.5156153812763034
  7.7960453178310036  1.0567524142868820  1.2011649003053340
 -0.4492464937326360  4.9501035592980349 18.1248890361355599
  8.1982111154721515  2.3229200712187685  1.5592762384524517
 -0.8514122913737642  6.2162712162299174 17.7667776979883136
  2.0633349962956657  7.5159384894507024  2.5492728354151519
  5.2834638278027306  3.6225873444395456 16.7767811010256125
  6.3084321074451761  5.7909899018003896  2.7278349935445303
  1.0383667166532078  1.8976387567892441 16.5982189428962279
  8.0415293753071815  2.7629319141328597  2.8910915807281898
 -0.6947305512087960  6.6562830591440649 16.4349623557125781
  3.0551681046348400  5.8520516988379834  1.1051114626398055
  4.2916307194635435  1.9587005538268276 18.2209424738009602
  2.5696432430624774  7.1296126937139652  1.2885221560082682
  4.7771555810359079  3.2362615487028168 18.0375317804324986
  2.4182776996207802  3.8509729627585640  6.9772557489262885
  4.9285211244776033 -0.0423781822525890 12.3487981875144719
  6.7691923987700395  7.1441469509982900  6.9033396448256319
  0.5776064253283398  3.2507958059871394 12.4227142916151561
  5.7359646586517758  3.8245708329609296  6.7849509822177954
  1.6108341654466121 -0.0687803120502258 12.5411029542229535
  6.2375262640702571  4.6083532603913104 12.6435746603259691
  1.1092725600281224  0.7150021153801612  6.6824792761147878
  3.3040593358282342  2.3524376350974756  9.9493168581165570
  4.0427394882701506  6.2457887801086258  9.3767370783242097
  7.1819162204930205  1.1268595320220334  9.8342143669616622
  0.1648826036053632  5.0202106770331847  9.4918395694790902
  5.8768420038062166  3.8690199588677228  9.7295378515744684
  1.4699568202921645 -0.0243311861434281  9.5965160848662858
