# Supplementary material for: Temperature-Dependent Chirality in Halide Perovskites
Source: J Phys Chem Lett. 2024 Jul 31;15(31):8057–64. doi: 10.1021/acs.jpclett.4c01629 (PMC11318036; doi:10.1021/acs.jpclett.4c01629)
Supplement: Supplementary file 1 — jz4c01629_si_001.zip [file jz4c01629_si_001.zip › perovskite_structures/r-1nea2pbbr4/R-1NEA2PbBr4_SCAN.vasp]

 H  C  N Br Pb 
 1.0000000000000000
     8.6691749902607924    0.0000000000000000   -0.0554937240852486
     0.0000000000000000    7.9062766518732781    0.0000000000000000
    -1.3728527402501409    0.0000000000000000   19.3512871463270244
 H   C   N   Br  Pb 
  56  48   4   8   2
Cartesian
  2.2278747049675300  5.7875355715170924  6.1638724930646003
  5.0684475450431306  1.8343972455804560 13.1319209291771699
  6.4636056770071493  1.2029833264676648  6.0517335009956534
  0.8327165730035099  5.1561216524043063 13.2440599212461194
  7.2999354360887541  2.3494891510673743  4.8221705004490243
 -0.0036131860781021  6.3026274770040098 14.4736229217927495
  3.0295388745903153  2.4137589671704234  5.0935466746655482
  4.2667833754203359  6.3668972931070629 14.2022467475762291
  1.6315440729618964  7.0178033321057676  4.5863291638534358
  5.6647781770487571  3.0646650061691290 14.7094642583883584
  5.6015697840109491  5.7156593424710396  4.7508503618366404
  1.6947524659996984  1.7625210165343983 14.5449430604051422
  3.9784839830741601  1.8009996295069364  2.9231797657265441
  3.3178382669364881  5.7541379554435750 16.3726136565153659
  3.9584373136669075  3.4204864992450590  1.0495467093853341
  3.3378849363437419  7.3736248251816985 18.2462467128564221
  7.0521286808353150  6.4365951705681743  0.8021031513496876
  0.2441935691753370  2.4834568446315317 18.4936902708920812
  2.0024829932174644  2.9258998869087942  6.8823945598861558
  5.2938392567931887  6.8790382128454315 12.4133988623556206
  2.0368606817494275  4.2455847928012851  7.8785951415191828
  5.2594615682612238  0.2924464668646519 11.4171982807225856
  3.4124829027601344  3.8448984491203375  7.0148214951873946
  3.8838393472505177  7.7980367750569739 12.2809719270543738
  7.7676482082593621  7.3417120470758883  6.8115279692262769
 -0.4713259582487077  3.3885737211392462 12.4842654530155155
  6.4625368348823713  6.2496789449394878  6.8110500871666986
  0.8337854151282823  2.2965406190028523 12.4847433350750698
  6.4889001314503973  7.5719419010477145  7.8327633687509186
  0.8074221185602538  3.6188035751110736 11.4630300534908791
  4.0781305949534845  0.7182157452413864  5.3007846577019455
  3.2181916550571708  4.6713540711780288 13.9950087645398220
  4.3344274926616757  0.6487634347845296  7.0559972236399080
  2.9618947573489747  4.6019017607211685 12.2397961986018871
  4.2049700636201823  7.0667145090703585  6.1039829592826358
  3.0913521863904698  3.1135761831337163 13.1918104629591220
  0.0060267974381303  5.3743380037554473  5.0445252725439920
  7.2902954525725185  1.4211996778188116 14.2512681496977880
 -0.0294908380898748  4.9988667564972200  6.7833373531184060
  7.3258130881005208  1.0457284305605881 12.5124560691233579
  0.0798705733064988  3.6951625830293917  5.6009248598888055
  7.2164516767041551  7.6483009089660285 13.6948685623529798
  7.9255802206693291  0.7003453637159939  0.1978204027967866
 -0.6292579706586785  4.6534836896526359 19.0979730194449928
 -0.0496395966228915  2.9776933138722632  0.8703913212697093
 -1.3232131436272592  6.9308316398089049 18.4808958250574520
  1.6500575488866736  0.6639423841393933  2.7353117715613275
  5.6462647011239762  4.6170807100760314 16.5604816506804546
  6.0334818284797276  4.9231578405001057  2.4842573151691725
  1.2628404215309190  0.9700195145634722 16.8115361070726017
  8.3351149807392861  3.7726849094030919  3.1432017368117471
 -1.0387927307286426  7.7258232353397229 16.1525916854301705
  3.4410267530840568  5.6198287341078323  0.1919070897909547
  5.2281482371767387  1.6666904081711966 -0.2474008138762033
  2.5562203695432539 -0.0009460663412862  0.5182625245739338
  4.7401018804674004  3.9521922595953556 18.7775308976678410
  6.4342535459377084  7.6622566424286704  4.4519519825471363
  0.8620687040729466  3.7091183164920274 14.8438414396946570
  2.5304796886162295  4.4124049094193882  4.5409523779368222
  4.7658425613944164  0.4592665834827487 14.7548410443049658
  1.9085629460915230  4.7860278256644451  5.8636035888267131
  5.3877593039191343  0.8328894997278058 13.4321898334150553
  2.5272681185371009  5.3698105331765298  3.4847309472219217
  4.7690541314735517  1.4166722072398898 15.8110624750198454
  6.0766115571834716  0.2073011294626388  5.8481101952355470
  1.2197106928271815  4.1604394553992750 13.4476832270062410
  7.2448567776665387  0.1788426317865473  2.1728586523979705
  0.0514654723441226  4.1319809577231883 17.1229347698437948
  7.0413602731214429  0.6417217181307052  3.5136975014358556
  0.2549619768892069  4.5948600440673468 15.7820959208059239
  3.0445229174835875  4.9893696889610730  2.2082574109992938
  4.2517993325270655  1.0362313630244326 17.0875360112424772
  7.4482722412410807  1.9604966974785729  3.8250091406081350
 -0.1519499912304326  5.9136350234152149 15.4707842816336587
  3.0389586399684245  3.1587124528357764  4.3094619003902261
  4.2573636100422281  7.1118507787724141 14.9863315218515396
  2.0289898563517172  6.6838599286046971  3.6366435287645618
  5.2673323936589442  2.7307216026680532 15.6591498934772186
  6.0786036691413798  6.3935480094856345  4.0516164104685606
  1.2177185808692750  2.4404096835489901 15.2441770117732158
  3.5700655981386240  2.7957349235621103  3.0575299904349298
  3.7262566518720299  6.7488732494987467 16.2382634318068462
  3.5624279543496313  3.6894737713339252  2.0235070693125974
  3.7338942956610195  7.6426120972705567 17.2722863529291786
  6.8815109260915666  6.7691136571740760  1.8211251029989530
  0.4148113239190875  2.8159753312374374 17.4746683192428272
  4.5845027441621555  0.1840961625626299  6.1008815239204095
  2.7118195058484975  4.1372344884992653 13.1949118983213616
  0.3944422345132473  4.7153170921605323  5.8211157990521913
  6.9018800154974000  0.7621787662238947 13.4746776231896011
  7.8085788710538440  1.0509824419965892  1.2167894797301808
 -0.5122566210431966  5.0041207679332311 18.0790039425117364
  8.1926839853874203  2.3181523897478162  1.5595161377953561
 -0.8963617353767669  6.2712907156844588 17.7362772844464089
  2.0455137949027722  7.5721009270941337  2.5917112586471700
  5.2508084551078849  3.6189626011574902 16.7040821635945917
  6.3177917663108154  5.9341026987873802  2.7461378740532632
  0.9785304836998380  1.9809643728507380 16.5496555481884968
  8.0221495285980655  2.7701723983159412  2.8786707069091539
 -0.7258272785874144  6.7233107242526451 16.4171227153326278
  3.0499502604673094  5.9295501161721411  1.1555521238002227
  4.2463719895433352  1.9764117902355025 18.1402412984415449
  2.5585890659602750  7.1949886910595326  1.3380656196356582
  4.7377331840503691  3.2418503651228945 17.9577278026061258
  2.3746067599042395  3.8885274146509587  6.9743980932511960
  4.9217154901064237 -0.0646109112856818 12.3213953289905831
  6.7406560892329335  7.2429667972045797  6.8895280859623380
  0.5556661607777221  3.2898284712679491 12.4062653362794304
  5.7058029476597314  3.9018132328751065  6.7639036839357933
  1.5905193023509248 -0.0513250930615292 12.5318897383059866
  6.2125671534715599  4.6611906135802395 12.6137151391682938
  1.0837550965390848  0.7080522876435962  6.6820782830734826
  3.3149178222771907  2.4167666771246408  9.9524721785016137
  3.9814044277334610  6.3699050030612785  9.3433212437401565
  7.2077706434020961  1.2750316606904064  9.8063839099967751
  0.0885516066085563  5.2281699866270479  9.4894095122449933
  5.8459666591650565  3.9539402239946946  9.7012459631755181
  1.4503555908455952  0.0008018980580551  9.5945474590662734
