# Supplementary material for: Temperature-Dependent Chirality in Halide Perovskites
Source: J Phys Chem Lett. 2024 Jul 31;15(31):8057–64. doi: 10.1021/acs.jpclett.4c01629 (PMC11318036; doi:10.1021/acs.jpclett.4c01629)
Supplement: Supplementary file 1 — jz4c01629_si_001.zip [file jz4c01629_si_001.zip › perovskite_structures/r-2nea2pbbr4/R-2NEA2PbBr4_Exp.vasp]

 H  C  N Br Pb 
 1.0000000000000000
     8.7706999999999997    0.0000000000000000    0.0000000000000000
     0.0000000000000000    7.8423999999999996    0.0000000000000000
    -3.3486156439108985    0.0000000000000000   20.0772636190631140
 H   C   N   Br  Pb 
  56  48   4   8   2
Cartesian
 -0.0761911628149179  3.7866165736000008 12.9218473288107347
  5.4982755189040180  7.7078165736000006  7.1554162902523792
  0.1476771598976918  4.9946049727999995 12.1453792356070878
  5.2744071961914099  1.0734049727999990  7.9318843834560271
 -1.1680249522478863  4.7193994719999992 12.6980661485126571
  6.5901093083369879  0.7981994720000000  7.3791974705504577
  1.1611808953071248  3.3716438199999996  7.1819785100204001
  4.2609034607819751  7.2928438200000008 12.8952851090427121
  1.0739249639752659  4.3560610800000017  8.2476194311294133
  4.3481593921138355  0.4348610800000000 11.8296441879336989
  2.2628051014540054  4.2907495727999994  7.4142122183021026
  3.1592792546350932  0.3695495727999991 12.6630514007610113
  0.3855567281373428  2.9574553063999995 15.1025192395316559
  5.0365276279517577  6.8786553064000007  4.9747443795314581
 -1.7407173377895151  6.2875344064000016 15.8211246589851626
  7.1628016938786150  2.3663344064000005  4.2561389600779505
 -2.6924634176176454  5.3464620911999994 17.6458869175309516
  8.1145477737067466  1.4252620911999998  2.4313767015321623
 -3.1215451927059279  3.2387072976000009 19.0434853153175574
  8.5436295487950300  7.1599072976000011  1.0337783037455581
 -2.5814917412706770  1.0924306351999999 19.5136747520123954
  8.0035760973597778  5.0136306352000011  0.5635888670507175
 -1.0724684117677263  7.7450444464000006 18.2298943616822591
  6.4945527678568276  3.8238444463999999  1.8473692573808544
  0.0054859317317716  0.9549219936000002 16.5151555077689345
  5.4165984243573302  4.8761219936000009  3.5621081112941781
 -0.2372956439063358  6.3107479103999990 14.0308149848096857
  5.6593799999954388  2.3895479103999993  6.0464486342534274
  1.9490199144173848  5.8334202344000019 13.4250237096316951
  3.4730644416717165  1.9122202344000012  6.6522399094314189
  1.9032020721515273  4.4918600783999993 14.2347999831793661
  3.5188822839375740  0.5706600784000008  5.8424636358837470
  1.8462350083880159  5.8650094215999999 14.9890023910294712
  3.5758493477010851  1.9438094216000006  5.0882612280336419
  1.7644143773062355  6.9182594264000015  4.8472336782867886
  3.6576699787828653  2.9970594263999994 15.2300299407763280
  0.9800860265215245  3.0049724080000009  4.8907210312856790
  4.4419983295675767  6.9261724079999993 15.1865425877774349
  1.7633725590284628  2.8161117311999999  2.7334592099445856
  3.6587117970606382  6.7373117312000002 17.3438044091185262
  2.7021823470127404  3.8789529911999998  0.6500214869307874
  2.7199020090763604  7.8001529911999992 19.4272421321323279
  0.0767694061277386  5.7120904640000019 19.6513847031755482
  5.3453149499613613  1.7908904640000007  0.4258789158875668
  3.4075037445327157  7.7862719432000018  0.6055905025418007
  2.0145806115563869  3.8650719432000007 19.4716731165213162
  2.6957176129581808  0.1406691288000007  2.8014408245587332
  2.7263667431309218  4.0618691288000006 17.2758227945043785
  1.0086869008085089  6.0843848768000015  6.7691096609579855
  4.4133974552805926  2.1631848768000004 13.3081539581051267
  7.6226994680436899  5.7248500488000023  5.9355016754944847
 -2.2006151119545878  1.8036500488000011 14.1417619435686301
 -1.0330091666287127  5.3200253607999999  7.4456331358659362
  6.4550935227178137  1.3988253608000012 12.6316304831971777
 -1.0381654341925231  4.2130706007999992  6.3355813076315561
  6.4602497902816234  0.2918706008000005 13.7416823114315569
 -0.2499074768831600  3.4192864000000007 15.6020415583739460
  5.6719918329722603  7.3404863999999996  4.4752220606891688
 -0.5764357981449750  4.7211247999999992 15.2828130668308422
  5.9985201542340763  0.7999247999999989  4.7944505522322718
 -1.5194858073067645  5.4112559999999990 16.0517722634409594
  6.9415701633958662  1.4900559999999998  4.0254913556221545
 -2.1095201979984344  4.8466031999999997 17.1178749616132109
  7.5316045540875365  0.9254031999999990  2.9593886574499026
 -1.8671905967366176  3.5055527999999998 17.4371034531563147
  7.2892749528257186  7.4267528000000009  2.6401601659067984
 -2.4923554699434125  2.7997368000000007 18.5192679622238145
  7.9144398260325133  6.7209368000000005  1.5579956568392976
 -2.1698621042649919  1.5135832000000005 18.7943264738049827
  7.5919464603540945  5.4347832000000000  1.2829371452581300
 -1.2545911560539427  0.7920824000000000 18.0394213617282055
  6.6766755121430439  4.7132824000000006  2.0378422573349066
 -0.6196343813432708  1.4194744000000004 17.0194963698798034
  6.0417187374323715  5.3406744000000002  3.0577672491833097
 -0.8962972272982586  2.7762095999999996 16.7062910574224155
  6.3183815833873593  6.6974095999999994  3.3709725616406985
  0.0828062064101605  5.3869445599999990 14.0962467869442136
  5.3392781496789405  1.4657445600000008  5.9810168321189003
  1.5802208097549943  5.3955711999999991 14.1946253786776211
  3.8418635463341069  1.4743711999999998  5.8826382403854929
  1.7722669667752113  6.0935448000000019  4.4190057225557915
  3.6498173893138897  2.1723448000000007 15.6582578965073225
  1.3188759630412803  5.0301153600000008  5.0654936110896243
  4.1032083930478196  1.1089153599999997 15.0117700079734906
  1.3014400411313007  3.7518041600000007  4.4390829861748546
  4.1206443149577989  7.6730041599999996 15.6381806328882575
  1.7721907439059892  3.6467160000000010  3.1521303881929090
  3.6498936121831109  7.5679160000000012 16.9251332308702054
  2.2478588920565223  4.7524944000000016  2.4614725196971379
  3.1742254640325784  0.8312944000000007 17.6157910993659748
  2.7030607474068549  4.6975976000000017  1.0942108672389397
  2.7190236086822441  0.7763976000000016 18.9830527518241752
  3.1259616480120034  5.7876911999999994  0.4517384314289201
  2.2961227080770947  1.8664912000000000 19.6255251876341958
  3.1277378246151581  7.0346328000000016  1.0721258772579703
  2.2943465314739431  3.1134328000000022 19.0051377418051430
  2.6979066999389940  7.1522688000000016  2.3871866443066043
  2.7241776561501077  3.2310688000000014 17.6900769747565079
  2.2667939245801576  6.0151208000000018  3.0999295027833451
  3.1552904315089432  2.0939208000000007 16.9773341162797706
  0.7554917857894731  5.1893160799999993  6.4608634326145093
  4.6665925702996276  1.2681160799999995 13.6164001864486046
 -0.7544391261725175  5.1054024000000018  6.5532188452622009
  6.1765234822616186  1.1842024000000018 13.5240447738009131
 -0.2919064211522368  4.6458377600000000 12.8353946316670484
  5.7139907772413379  0.7246377600000002  7.2418689873960655
  1.3776468833173587  4.1996051999999997  7.4265798126914460
  4.0444374727717429  0.2784051999999989 12.6506838063716671
 -1.3074962691291447  3.2020519199999997  9.8912646945676332
  6.7295806252182464  7.1232519199999995 10.1859989244954807
  5.1303674617526402  4.9178906160000020 13.0690939801929424
  0.2917168943364609  0.9966906160000011  7.0081696388701715
  3.4023249822736559  2.0915680800000001  9.7290404045256036
  2.0197593738154453  6.0127680799999998 10.3482232145375104
  4.5355605365473153  5.1540252800000017  7.1824402870836384
  0.8865238195417855  1.2328252799999999 12.8948233319794792
  4.8878026201430762  4.7048910319999990 10.0667399785982443
  0.5342817359460251  0.7836910320000007 10.0105236404648714
