# Supplementary material for: Temperature-Dependent Chirality in Halide Perovskites
Source: J Phys Chem Lett. 2024 Jul 31;15(31):8057–64. doi: 10.1021/acs.jpclett.4c01629 (PMC11318036; doi:10.1021/acs.jpclett.4c01629)
Supplement: Supplementary file 1 — jz4c01629_si_001.zip [file jz4c01629_si_001.zip › perovskite_structures/r-2nea2pbbr4/R-2NEA2PbBr4_PBE-D3BJ.vasp]

 H  C  N Br Pb 
 1.0000000000000000
     8.6753833744515596    0.0000000000000000   -0.0528478847493210
     0.0000000000000000    7.6705713870093204    0.0000000000000000
    -3.4335047820966613    0.0000000000000000   19.9971980343061233
 H   C   N   Br  Pb 
  56  48   4   8   2
Cartesian
 -0.0463019808904338  3.5439490630589012 12.7753980969529195
  5.2881805732453318  7.3792347565635659  7.1689520526038777
  0.0870695437710808  4.9631922484774789 11.9077209063925888
  5.1548090485838181  1.1279065549728209  8.0366292431642048
 -1.3943340187157809  4.5591554207049203 12.6325289704930093
  6.6362126110706754  0.7238697272002609  7.3118211790637924
  0.9710863179602844  3.1358682592576432  7.2256511426177674
  4.2707922743946174  6.9711539527623003 12.7186990069390227
  1.0429562042730669  4.3658675442543986  8.3761305837067468
  4.1989223880818320  0.5305818507497400 11.5682195658500486
  2.3329946975683855  4.1816818048620163  7.3361655413829654
  2.9088838947865074  0.3463961113573606 12.6081846081738345
  0.4196821075222121  2.7678454826647791 14.9890310136275033
  4.8221964848326833  6.6031311761694447  4.9553191359293161
 -1.8046978655094628  6.3936044490345019 15.7180780242961706
  7.0465764578643615  2.5583187555298368  4.2262721252606221
 -2.9175843501950811  5.3361407307843027 17.6495437246680602
  8.1594629425499807  1.5008550372796394  2.2948064248887357
 -3.3446731504683878  3.2910861918913885 19.0464973048078683
 -0.0888316316282728  7.1263718853960460  0.9507007294982500
 -2.8398073127113017  0.9300938936616487 19.5653111108298319
  8.0816859050662018  4.7653795871663043  0.3790390387269771
 -1.1658066242267542  7.3403211322653270 18.2167332782091336
  6.4076852165816520  3.5050354387606619  1.7276168713476592
  0.0428305420877776  0.7939324489538718 16.3575925927578183
  5.1990480502671215  4.6292181424585328  3.5867575567989816
 -0.3436966039358622  6.3042239114364920 13.8653806535718616
  5.5855751962907609  2.4689382179318358  6.0789694959849463
  1.9931316622277131  5.7616053942595906 13.2079377499485169
  3.2487469301271803  1.9263197007549266  6.7364123996082972
  1.9581559549583920  4.2936205729481403 14.2002865141975469
  3.2837226373965058  0.4583348794434803  5.7440636353592485
  1.8554499593782459  5.8949935416693924 14.9784887415890946
  3.3864286329766533  2.0597078481647295  4.9658614079677079
  1.6772085300600050  6.9996753667078444  4.8438517673614641
  3.5646700622948875  3.1643896732031238 15.1004983821953402
  0.8180110509743511  2.7780865999664357  4.9283383583967622
  4.4238675413805542  6.6133722934710946 15.0160117911600270
  1.6659814137065663  2.5401919042486778  2.6266442539916905
  3.5758971786483325  6.3754775977533420 17.3177058955651155
  2.6253456315974959  3.5575362369166346  0.5604120179559946
  2.6165329607574019  7.3928219304212943 19.3839381316008144
  0.0016905353250582  5.5599781770291763 19.3502874799901079
  5.2401880570298527  1.7246924835245141  0.5940626695666904
  3.4888710820881679  0.1088642280249282  0.4827970205517679
  1.7530075102667306  3.9441499215295921 19.4615531290050399
  2.7009550963834354  0.3371061251056674  2.8289786183640953
  2.5409234959714535  4.1723918186103273 17.1153715311927144
  1.0042702799212357  6.0927629472514031  6.8086456160593976
  4.2376083124336636  2.2574772537467465 13.1357045334973979
  7.4002331551054086  5.7639124737727361  5.8003269667396467
 -2.1583545627505134  1.9286267802680743 14.1440231828171559
 -1.1877233188985614  5.2212278667619216  7.5479700351493948
  6.4296019112534610  1.3859421732572610 12.3963801144074033
 -1.1950648223137350  4.0279198512534329  6.2305467895222701
 -2.2384399597829265  0.1926341577487734 13.7666512447838549
 -0.3139240841418359  3.3416370537366422 15.5585891345082956
  5.5558026764967341  7.1769227472413029  4.3857610150484980
 -0.6259670148235388  4.6410637136025654 15.2057601937566798
  5.8678456071784373  0.8057780200979017  4.7385899558001210
 -1.5699073516329964  5.3612493381741224 15.9814024213922465
  6.8117859439878954  1.5259636446694658  3.9629477281645507
 -2.1950850345583990  4.7691305504979606 17.0591733899609217
  7.4369636269132968  0.9338448569932968  2.8851767595958822
 -1.9305968922665218  3.4182392713095284 17.4067685358284265
  7.1724754846214180  7.2535249648141855  2.5375816137283835
 -2.5910226623411146  2.7520493669114399 18.4713832229504646
  7.8329012546960142  6.5873350604160983  1.4729669266063492
 -2.3114216477582432  1.4325238330665395 18.7551470513359178
  7.5533002401131464  5.2678095265711988  1.1892030982208872
 -1.3613661483289439  0.7166241807962970 17.9881827446436589
  6.6032447406838388  4.5519098743009616  1.9561674049131488
 -0.6945904587538075  1.3350358426944182 16.9536644748101679
  5.9364690511087082  5.1703215361990793  2.9906856747466417
 -0.9617135745520462  2.6930852187750132 16.6364439766404573
  6.2035921669069483  6.5283709122796774  3.3079061729163413
  0.0371107573161767  5.2825104914565868 14.0061404601012480
  5.2047678350387123  1.4472247979519279  5.9382096894555705
  1.5531308710254812  5.3084659103281089 14.1034540104280630
  3.6887477213294204  1.4731802168234533  5.8408961391287386
  1.6947147166326528  6.0199955373046246  4.3617699490896742
  3.5471638757222435  2.1847098437999621 15.5825802004671292
  1.2178624787912062  4.9194866973149916  5.0467651595410530
  4.0240161135636887  1.0842010038103351 14.8975849900157407
  1.2026968594865548  3.6550192029310806  4.4020607124796829
  4.0391817328683457 -0.1802664905735781 15.5422894370771125
  1.6790239787390437  3.5172756483310312  3.1150463378197264
  3.5628546136158468 -0.3180100451736268 16.8293038117370912
  2.1777607847280400  4.6318787758280804  2.3936243330780549
  3.0641178076268623  0.7965930823234284 17.5507258164787459
  2.6438997236306996  4.5293766242034206  1.0573571365188428
  2.5979788687241978  0.6940909306987029 18.8869930130379515
  3.0955583555879760  5.6475604805452830  0.3865533374290723
  2.1463202367669139  1.8122747870406242 19.5577968121277408
  3.1212446351076726  6.9098672190597297  1.0274448681436437
  2.1206339572472190  3.0745815255550775 18.9169052814131611
  2.6775150864350032  7.0389072803392159  2.3261872263128356
  2.5643635059199230  3.2036215868345539 17.6181629232438297
  2.1844850668009688  5.9145071145242234  3.0374937749127233
  3.0573935255539264  2.0792214210195628 16.9068563746440752
  0.6791751508699342  5.1084887027231689  6.4457365356872671
  4.5627034414849676  1.2732030092185056 13.4986136138695372
 -0.8350737968286945  5.0220556640401064  6.5280640144599964
  6.0769523891835986  1.1867699705354431 13.4162861350968097
 -0.3550599965546544  4.5390084714102379 12.7480665680672480
  5.5969385889095493  0.7037227779055764  7.1962835814895714
  1.2906421200774791  4.1170949071728726  7.4000466366282716
  3.9512364722774200  0.2818092136682182 12.5443035129285345
 -1.3334988603965137  3.1430763121964191  9.8147358564138596
  6.5753774527514066  6.9783620057010776 10.1296142931429358
  5.0205402350096318  4.8175071580720257 13.0012395230676567
  0.2213383573452724  0.9822214645673624  6.9431106264891316
  3.4021105906070623  1.8920253354917440  9.6127195887553434
  1.8397680017478331  5.7273110289964020 10.3316305608014716
  4.4063189626102375  5.0776647297053570  7.0894177918897743
  0.8355596297446644  1.2423790362006975 12.8549323576670353
  4.7566620124408665  4.5856125437221698  9.9940684598833318
  0.4852165799140311  0.7503268502175091  9.9502816896734743
