# Supplementary material for: Temperature-Dependent Chirality in Halide Perovskites
Source: J Phys Chem Lett. 2024 Jul 31;15(31):8057–64. doi: 10.1021/acs.jpclett.4c01629 (PMC11318036; doi:10.1021/acs.jpclett.4c01629)
Supplement: Supplementary file 1 — jz4c01629_si_001.zip [file jz4c01629_si_001.zip › perovskite_structures/r-2nea2pbbr4/R-2NEA2PbBr4_SCAN.vasp]

 H  C  N Br Pb 
 1.0000000000000000
     8.6977488594850971    0.0000000000000000   -0.0282179988416398
     0.0000000000000000    7.7824526790351136    0.0000000000000000
    -3.3688593669079432    0.0000000000000000   20.0481108758441415
 H   C   N   Br  Pb 
  56  48   4   8   2
Cartesian
 -0.0134409588709136  3.6047004042458188 12.8058384305209110
  5.3423304514480652  7.4959267437633779  7.2140544464816063
  0.0909110361157629  5.0135500218404010 11.9402066306492536
  5.2379784564613905  1.1223236823228413  8.0796862463532619
 -1.3674646764324125  4.5820677731807997 12.6529910415474820
  6.6963541690095667  0.6908414336632398  7.3669018354550166
  1.0380623243948310  3.1655020090204640  7.2247005636020125
  4.2908271681823278  7.0567283485380212 12.7951923134004861
  1.0818650091743258  4.3560071282248245  8.3910241960517862
  4.2470244834028206  0.4647807887072700 11.6288686809507205
  2.3860760045774914  4.1950019558233462  7.3828416233683338
  2.9428134879996573  0.3037756163057913 12.6370512536341675
  0.4328340050589083  2.8342061909215444 14.9985853071212905
  4.8960554875182396  6.7254325304391074  5.0213075698812055
 -1.7782338375086912  6.4359596966944297 15.7537695726205822
  7.1071233300858427  2.5447333571768693  4.2661233043819182
 -2.8424090583460848  5.3864304607690103 17.7001940573357501
  8.1712985509232361  1.4952041212514522  2.3196988196667556
 -3.2230150113134117  3.3674932684107057 19.1122494038588471
 -0.1458443555945300  7.2587196079282652  0.9358614719852875
 -2.6915400532999691  1.0268558169148509 19.6378701980750883
  8.0204295458771284  4.9180821564324093  0.3820226789274139
 -1.0422355489077679  7.5582150807676589 18.2766728050633631
  6.3711250414849276  3.6669887412500981  1.7432200719391342
  0.1070547603721383  0.8843712467013171 16.3892821395846511
  5.2218347322050072  4.7755975862188746  3.6306107374178525
 -0.3767416346507794  6.3456346099523264 13.8818367408173380
  5.7056311272279334  2.4544082704347656  6.1380561361851651
  1.9608784329917774  5.8744150738682501 13.2313536373365288
  3.3680110595853758  1.9831887343506915  6.7885392396659769
  1.9600437836761622  4.3986019081477759 14.1982133524790726
  3.3688457089009867  0.5073755686302162  5.8216795245234296
  1.8292422286162902  5.9763863743190200 14.9963543567618043
  3.4996472639608616  2.0851600348014641  5.0235385202407050
  1.7288536879181691  7.0453929933829720  4.8904410232130768
  3.6000358046589853  3.1541666538653579 15.1294518537894280
  0.9058218342332142  2.8386907436649067  4.9623895299225147
  4.4230676583439443  6.7299170831824666 15.0575033470799813
  1.6976000221981737  2.6271052937867623  2.6556426733475464
  3.6312894703789813  6.5183316333043191 17.3642502036549544
  2.6179290868943297  3.6602207945802210  0.5892758363668433
  2.7109604056828269  7.5514471340977742 19.4306170406356493
  0.0410382919329972  5.6620814522451193 19.4480282588239710
  5.2878512006441563  1.7708551127275634  0.5718646181785215
  3.4663937745444007  0.0781022810622566  0.5393903116739808
  1.8624957180327468  3.9693286205798128 19.4805025653285426
  2.7026435328557157  0.2846906612303356  2.8831200850130005
  2.6262459597214414  4.1759170007478943 17.1367727919895039
  1.0867258863665987  6.1151648504768978  6.8648696961601967
  4.2421636062105508  2.2239385109593353 13.1550231808423028
  7.5097481946837537  5.7938655625225186  5.8543094045329065
 -2.1808587021066028  1.9026392230049618 14.1655834724695904
 -1.1099930396166664  5.2480047402076488  7.5671711337700840
  6.4388825321938201  1.3567784006900971 12.4527217432324129
 -1.0982496226022285  4.0649136955299321  6.2513908853850166
 -2.2706097443057143  0.1736873560123697 13.7967199904591169
 -0.2864806572747018  3.4054485106304657 15.5761197594312080
  5.6153701498518638  7.2966748501480243  4.4437731175712951
 -0.6075494566536430  4.6957524522091649 15.2286006553615891
  5.9364389492308023  0.8045261126916095  4.7912922216409077
 -1.5335569874015358  5.4125728088569849 16.0161594192470318
  6.8624464799786900  1.5213464693394307  4.0037334577554731
 -2.1318457257646228  4.8257776385353015 17.1015025605128059
  7.4607352183417790  0.9345512990177407  2.9183903164896927
 -1.8529242996760735  3.4864195274244882 17.4497551438653495
  7.1818137922532248  7.3776458669420482  2.5701377331371460
 -2.4832213521492532  2.8315434987573029 18.5291291721237528
  7.8121108447264049  6.7227698382748553  1.4907637048787528
 -2.1883798839630568  1.5247143783768762 18.8179245615131521
  7.5172693765402121  5.4159407178944310  1.2019683154893444
 -1.2509890467117597  0.8126127684303043 18.0429556236770132
  6.5798785392889121  4.7038391079478616  1.9769372533254779
 -0.6166672312373117  1.4223491028795860 16.9929849603159475
  5.9455567238144589  5.3135754423971431  3.0269079166865391
 -0.9027003923867807  2.7664166743488576 16.6693313823536897
  6.2315898849639382  6.6576430138664140  3.3505614946488032
  0.0304845489083110  5.3431773164412029 14.0277730876986642
  5.2984049436688538  1.4519509769236516  5.9921197893038469
  1.5376212471153914  5.4019857459635183 14.1170811316540412
  3.7912682454617643  1.5107594064459560  5.9028117453484512
  1.7386538198082322  6.0752913905288493  4.4043970142208506
  3.5902356727689266  2.1840650510112978 15.6154958627816391
  1.2896157414494331  4.9726236005556101  5.0882170980888217
  4.0392737511277197  1.0813972610380542 14.9316757789136680
  1.2693409095842652  3.7180332710778217  4.4389619260411353
  4.0595485829928881 -0.1731930684397327 15.5809309509613652
  1.7117291881740182  3.5952395942252795  3.1464688199408184
  3.6171603044031380 -0.2959867452922789 16.8734240570616763
  2.1858402110825899  4.7130529581444254  2.4249438343528786
  3.1430492814945561  0.8218266186268695 17.5949490426496276
  2.6347402026388558  4.6231580065822087  1.0895450924493959
  2.6941492899383008  0.7319316670645961 18.9303477845531170
  3.0777086914449541  5.7407664830543697  0.4291288019167819
  2.2511808011322052  1.8495401435368182 19.5907640750857190
  3.1045574163163221  6.9923980024275414  1.0773038913061250
  2.2243320762608447  3.1011716629099890 18.9425889856963607
  2.6753489696195105  7.1099987501112096  2.3732173624992883
  2.6535405229576674  3.2187724105936493 17.6466755145030767
  2.1971916087896841  5.9829904519056329  3.0746207656193834
  3.1316978837874712  2.0917641123880735 16.9452721113831188
  0.7570955460351829  5.1486133270356289  6.4830050488152029
  4.5717939465419697  1.2573869875180783 13.5368878281872966
 -0.7517661042894629  5.0559736279642884  6.5547773796629070
  6.0806555968666247  1.1647472884467351 13.4651154973395855
 -0.3381321695895821  4.5856243533185941 12.7746088517827836
  5.6670216621667349  0.6943980138010393  7.2452840252197230
  1.3520040044944281  4.1342186893915294  7.4233726897880388
  3.9768854880827216  0.2429923498739717 12.5965201872144803
 -1.2977886447284963  3.1801021053736580  9.8563883448599796
  6.6266781373056487  7.0713284448912139 10.1635045321425270
  5.0401596332108962  4.8607035817867610 13.0333523493204613
  0.2887298593662588  0.9694772422692032  6.9865405276820445
  3.4049941010996978  1.9889768797800373  9.6895171019642863
  1.9238953914774588  5.8802032192975942 10.3303757750382186
  4.4758702979782319  5.1406005798555476  7.1434569438333346
  0.8530191945989182  1.2493742403379908 12.8764359331691782
  4.8172923569879949  4.6433031884197966 10.0320894204331150
  0.5115971355891611  0.7520768489022401  9.9878034565694076
