# Supplementary material for: Temperature-Dependent Chirality in Halide Perovskites
Source: J Phys Chem Lett. 2024 Jul 31;15(31):8057–64. doi: 10.1021/acs.jpclett.4c01629 (PMC11318036; doi:10.1021/acs.jpclett.4c01629)
Supplement: Supplementary file 1 — jz4c01629_si_001.zip [file jz4c01629_si_001.zip › perovskite_structures/r-4-cl-mba2pbbr4/R-4-Cl-MBA2PbBr4_Exp.vasp]

 H  C  N Cl Br Pb 
 1.0000000000000000
     7.9135000000000000    0.0000000000000000    0.0000000000000000
     0.0000000000000000    8.8065999999999995    0.0000000000000000
     0.0000000000000000    0.0000000000000000   35.5777000000000001
 H   C   N   Cl  Br  Pb 
  88  64   8   8  16   4
Cartesian
  5.9955287454999997  4.6859126005999991 10.9280819097000013
  5.8747212544999998  4.1206873994000004 28.7169319097000013
  2.0387787455000002  8.5239873993999993 24.6496180902999988
  1.9179712545000001  0.2826126005999988  6.8607680902999997
  6.0404932525000001  3.3858911151999997 11.5763076036999966
  5.8297567475000003  5.4207088848000007 29.3651576036999984
  2.0837432524999997  1.0174088848000000 24.0013923963000018
  1.8730067475000003  7.7891911151999986  6.2125423963000026
  7.1290347449999993  4.3301523804000004 11.7652607683999992
  4.7412152550000002  4.4764476195999992 29.5541107684000011
  3.1722847449999989  0.0731476195999993 23.8124392315999955
  0.7844652550000004  8.7334523804000010  6.0235892316000008
  2.2671860959999997  8.2590232252000000 10.6297273175000004
  1.6895639039999999  0.5475767748000000 28.4185773175000023
  6.2239360960000001  4.9508767747999993 24.9479726824999943
  5.6463139040000003  3.8557232251999998  7.1591226824999996
  2.6726263549999998  7.3405917178000006 11.6806214201000014
  1.2841236450000002  1.4660082822000000 29.4694714201000032
  6.6293763549999998  5.8693082821999996 23.8970785798999970
  5.2408736449999997  2.9372917177999995  6.1082285798999996
  3.3173312865000000  8.6375749261999992 11.5604043718000007
  0.6394187135000001  0.1690250738000000 29.3492543717999972
  7.2740812864999986  4.5723250738000001 24.0172956281999994
  4.5961687135000000  4.2342749261999995  6.2284456282000003
  0.6510990395000000  8.4403951521999989 12.1195790826999996
  3.3056509605000000  0.3662048478000000 29.9084290826999961
  4.6078490395000005  4.7695048478000004 23.4581209173000005
  7.2624009604999999  4.0370951522000000  5.6692709173000004
  7.6057677254999998  3.8355825310000005 14.2396542257000007
  4.2644822744999997  4.9710174689999995 32.0285042257000043
  3.6490177255000007  0.5677174689999994 21.3380457742999994
  0.3077322745000000  8.2388825309999998  3.5491957742999989
  3.6310857345000001  3.6368880217999995 14.1650477888000008
  0.3256642654999999  5.1697119781999996 31.9538977888000026
  7.5878357344999987  0.7664119782000002 21.4126522111999975
  4.2824142654999999  8.0401880218000006  3.6238022112000001
  3.7347842385000001  8.0612269891999997 13.7701708964999998
  0.2219657614999999  0.7453730108000000 31.5590208964999945
  7.6915342385000001  5.1486730107999996 21.8075291035000021
  4.1787157615000003  3.6579269891999999  4.0186791035000011
  4.5964852534999983  4.9651346601999995 12.6357403542999958
  7.2737647465000004  3.8414653398000005 30.4245903543000011
  0.6397352534999995  8.2447653397999989 22.9419596456999990
  3.3170147465000004  0.5618346602000008  5.1531096457000016
  2.3234589945000002  1.8548460919999998 12.5266235483999981
  1.6332910054999996  6.9517539080000006 30.3154735484000000
  6.2802089944999997  2.5484539079999995 23.0510764515999966
  5.5900410055000007  6.2581460919999996  5.2622264516000001
  0.7574564794999999  1.8578491425999999 12.5987751239999994
  3.1992935204999999  6.9487508574000003 30.3876251239999995
  4.7142064795000005  2.5454508573999997 22.9789248760000007
  7.1560435204999999  6.2611491425999990  5.1900748760000006
  1.4782655405000000  1.6578776764000005 11.2210642692000011
  2.4784844595000002  7.1487223235999995 29.0099142691999994
  5.4350155405000002  2.7454223235999997 24.3566357308000008
  6.4352344594999993  6.0611776763999998  6.5677857307999998
  7.7751087120000006  8.6679576962000002 14.3588750984000004
  4.0951412879999998  0.1386423038000000 32.1477250983999951
  3.8183587119999993  4.5419423037999991 21.2188249016000015
  0.1383912880000000  4.2646576961999996  3.4299749015999992
  3.6705740995000000  2.1306864171999997 15.9295593979999985
  0.2861759005000000  6.6759135827999998 33.7184093979999986
  7.6273240994999991  2.2726135828000000 19.6481406019999980
  4.2429259004999995  6.5339864171999995  1.8592906020000011
  3.9921708260000002  7.5241212618000013 15.9763796512000003
  7.8780791739999998  1.2824787382000000 33.7652296512000021
  0.0354208259999994  5.6857787381999989 19.6013203487999945
  3.9213291739999998  3.1208212617999997  1.8124703487999996
  7.0569585870000004  6.0513847372000003 13.5097777101999998
  4.8132914130000000  2.7552152627999997 31.2986277102000017
  3.1002085869999996  7.1585152627999991 22.0679222897999985
  0.8565414129999995  1.6480847372000011  4.2790722897999993
  5.6389622624999998  6.6326907900000007 13.8398320331000004
  6.2312877375000006  2.1739092099999988 31.6286820330999987
  1.6822122624999998  6.5772092099999986 21.7378679669000014
  2.2745377375000002  2.2293907900000018  3.9490179669000005
  6.1960568355000003  6.7086741347999990 12.3764500766999994
  5.6741931645000001  2.0979258652000001 30.1653000767000030
  2.2393068355000012  6.5012258652000003 23.2012499232999936
  1.7174431644999995  2.3053741348000005  5.4123999233000006
  7.6465697315000005  2.3759590338000001 16.0316318192999994
  4.2236802684999999  6.4306409662000004 33.8204818192999994
  3.6898197315000005  2.0273409661999997 19.5460681806999936
  0.2669302684999996  6.7792590337999989  1.7572181807000007
  0.1067056340000000  8.1504290405999988 16.5603875967000000
  3.8500443660000001  0.6561709594000000 34.3492375967000001
  4.0634556340000003  5.0594709594000005 19.0173124033000001
  7.8067943659999983  3.7471290406000000  1.2284624033000011
  1.7631277999999999  8.4147062999999989 13.7970320599999994
  2.1936222000000001  0.3918937000000000 31.5858820599999923
  5.7198777999999999  4.7951936999999996 21.7806679400000043
  6.1503721999999987  4.0114063000000000  3.9918179400000007
  1.5288882000000001  8.7889868000000000 12.3810395999999994
  2.4278617999999996  0.0176132000000000 30.1698895999999941
  5.4856382000000004  4.4209132000000011 23.1966604000000025
  6.3846118000000001  4.3856867999999993  5.4078104000000007
  5.6051320499999981  3.8678587199999996 14.0104982600000003
  6.2651179500000005  4.9387412799999995 31.7993482599999986
  1.6483820499999995  0.5354412800000001 21.5672017400000016
  2.3083679500000005  8.2711587200000007  3.7783517400000006
  6.8095667500000001  3.4953395400000007 14.5797414599999975
  5.0606832499999994  5.3112604599999997 32.3685914599999975
  2.8528167499999997  0.9079604599999996 20.9979585400000026
  1.1039332499999996  7.8986395399999996  3.2091085400000021
  4.4450129499999997  3.3729277999999998 14.5299326799999999
  7.4252370499999989  5.4336721999999993 32.3187826799999982
  0.4882629500000007  1.0303722000000000 21.0477673200000019
  3.4684870500000002  7.7762278000000009  3.2589173200000006
  2.9913029999999989  8.0756522000000004 14.3306975599999973
  0.9654470000000004  0.7309478000000000 32.1195475600000009
  6.9480529999999989  5.1342478000000007 21.2470024400000028
  4.9221970000000006  3.6723521999999997  3.4581524400000023
  5.5378672999999985  4.8251361400000015 12.8684540899999984
  6.3323827000000010  3.9814638599999990 30.6573040899999967
  1.5811172999999981  8.3847638599999978 22.7092459100000035
  2.3756327000000010  0.4218361400000024  4.9203959100000016
  1.5209747000000000  1.4733441800000000 12.1640156299999997
  2.4357752999999995  7.3332558199999998 29.9528656299999945
  5.4777247000000004  2.9299558200000004 23.4136843700000021
  6.3925253000000000  5.8766441799999996  5.6248343699999994
  0.7035101500000001  8.4358421400000001 14.6758012499999992
  3.2532398500000004  0.3707578600000001 32.4646512500000028
  4.6602601500000000  4.7740578600000001 20.9018987500000009
  7.2099898500000004  4.0325421399999994  3.1130487500000008
  2.1010342500000001  7.7832730799999998 16.4902639499999992
  1.8557157499999999  1.0233269199999999 34.2791139500000028
  6.0577842500000001  5.4266269199999995 19.0874360500000009
  5.8124657499999994  3.3799730800000001  1.2985860500000008
  4.4632139999999998  2.4799385599999999 15.5901481400000002
  7.4070360000000006  6.3266614399999987 33.3789981400000002
  0.5064640000000005  1.9233614399999996 19.9875518600000035
  3.4502860000000006  6.8832385600000006  2.1987018600000008
  3.1511556999999999  7.7577339399999996 15.6541879999999978
  0.8055943000000000  1.0488660599999999 33.4430380000000014
  7.1079056999999999  5.4521660599999997 19.9235120000000023
  4.7623442999999988  3.3544339399999998  2.1346620000000018
  6.1654078500000002  6.1795912199999998 13.1779800800000011
  5.7048421500000002  2.6270087800000006 30.9668300799999976
  2.2086578500000011  7.0303087799999995 22.3997199199999990
  1.7480921500000000  1.7762912199999998  4.6108699199999998
  6.8372640000000002  2.6226054799999998 15.6435146899999999
  5.0329860000000002  6.1839945199999988 33.4323646900000000
  2.8805139999999989  1.7806945199999997 19.9341853100000002
  1.0762359999999997  7.0259054800000005  2.1453353100000006
  0.8443704500000000  8.1293724599999990 15.9957339199999957
  3.1123795500000000  0.6772275400000000 33.7845839200000029
  4.8011204500000000  5.0805275399999994 19.5819660800000008
  7.0691295499999987  3.7260724600000001  1.7931160800000017
  5.6581524999999999  2.1259132400000000 16.1273714099999985
  6.2120975000000005  6.6806867600000004 33.9162214099999986
  1.7014024999999988  2.2773867599999993 19.4503285900000016
  2.2553474999999996  6.5292132399999998  1.6614785900000026
  6.2492909499999998  4.2474231800000002 11.6588122900000002
  5.6209590500000006  4.5591768199999994 29.4476622900000002
  2.2925409499999989  0.1558768199999994 23.9188877099999999
  1.6642090500000004  8.6507231800000000  6.1300377100000008
  2.5489383499999989  8.1971832799999991 11.4702504800000007
  1.4078116500000004  0.6094167199999999 29.2591004800000007
  6.5056883499999998  5.0127167200000002 24.1074495199999994
  5.3645616500000006  3.7938832799999997  6.3185995199999994
  2.2830447499999997  7.4010666399999998 18.1766469300000004
  1.6737052500000003  1.4055333600000002  0.3877969299999967
  6.2397947499999997  5.8088333599999995 17.4010530699999997
  5.6304552499999989  2.9977666399999996 35.1899030699999997
  5.7087989000000006  1.0259689000000001 17.4964013059999992
  6.1614510999999998  7.7806310999999990 35.2852513059999993
  1.7520489000000004  3.3773310999999993 18.0812986940000044
  2.2047010999999999  5.4292689000000003  0.2924486940000022
  7.4210428950000003  2.9049450759999997  8.7994325409999998
  4.4492071050000002  5.9016549239999989 26.5882825410000017
  3.4642928949999998  1.4983549240000000 26.7782674589999985
  0.4924571050000001  7.3082450760000013  8.9894174590000002
  3.3739207250000001  1.8497382640000000  8.4938200980000005
  0.5828292749999999  6.9568617359999996 26.2826700979999934
  7.3306707250000001  2.5535617359999998 27.0838799020000032
  4.5395792750000004  6.2530382639999997  9.2950299019999996
  6.1800478249999999  0.5640627300000000  5.8397236780000004
  5.6902021749999996  8.2425372699999997 23.6285736779999986
  2.2232978250000004  3.8392372699999999 29.7379763220000015
  1.7334521749999998  4.9673627300000005 11.9491263219999997
  5.6221460749999981  0.8565299159999999 11.7495354249999995
  6.2481039250000006  7.9500700839999991 29.5383854249999978
  1.6653960749999985  3.5467700839999998 23.8281645750000024
  2.2913539250000006  5.2598299160000002  6.0393145750000006
  5.9062407250000000  0.3683800780000001  8.8471066589999996
  5.9640092750000004  8.4382199220000000 26.6359566589999979
  1.9494907250000006  4.0349199219999994 26.7305933410000023
  2.0072592750000005  4.7716800780000002  8.9417433410000022
