# Supplementary material for: Temperature-Dependent Chirality in Halide Perovskites
Source: J Phys Chem Lett. 2024 Jul 31;15(31):8057–64. doi: 10.1021/acs.jpclett.4c01629 (PMC11318036; doi:10.1021/acs.jpclett.4c01629)
Supplement: Supplementary file 1 — jz4c01629_si_001.zip [file jz4c01629_si_001.zip › perovskite_structures/r-4-cl-mba2pbbr4/R-4-Cl-MBA2PbBr4_PBE-D3BJ.vasp]

 H  C  N Cl Br Pb 
 1.0000000000000000
     7.7955500245349567    0.0000000000000000    0.0000000000000000
     0.0000000000000000    8.6914995035201024    0.0000000000000000
     0.0000000000000000    0.0000000000000000   35.2851768133505459
 H   C   N   Cl  Br  Pb 
  88  64   8   8  16   4
Cartesian
  5.8770520194505096  4.7102844548634879 10.7081272967076035
  5.8162730173519259  3.9812150486566189 28.3507157033829067
  1.9792770071830212  8.3269648004166648 24.5770495166429122
  1.9184980050844562  0.3645347031034332  6.9344611099676632
  5.9584049712876306  3.1906015416004885 11.4452037800569268
  5.7349200655148049  5.5008979619196170 29.0877921867322158
  2.0606299590201558  1.1551482101595634 23.8399730332936031
  1.8371450532473230  7.5363512933605366  6.1973846266183532
  7.2214019991943985  4.3023780335668942 11.6326696093924458
  4.4719230376080370  4.3891214699532117 29.2752580160677311
  3.3236269869269166  0.0433717181931578 23.6525072039580877
  0.5741480253405595  8.6481277853269418  6.0099187972828130
  2.2132577991560458  8.1647440986597903 10.3924334132262555
  1.6845172131114305  0.5267554048603104 28.0350218199015409
  6.1110328114235246  4.8725051566203623 24.8927434001242780
  5.5822922253789100  3.8189943468997414  7.2501549934490059
  2.5704113267813389  7.0267057640803099 11.5445499363998128
  1.3273636854861370  1.6647937394397916 29.1871383430750519
  6.4681863390488150  6.0105434911998437 23.7406268769507669
  5.2251386977536196  2.6809560123202596  6.0980384702754735
  3.4590236550738060 -0.1903790258202867 11.4874047637451646
  0.4387513571936725  0.1903790258202867 29.1299931704204624
  7.3567986673412848  4.5361287775803349 23.7977720496053564
  4.3365263694611507  4.1553707259397639  6.1551836429301003
  0.5280429666356589  8.2294764070601509 11.9529390637870048
  3.3697320456318214  0.4620230964599465 29.5955274704622582
  4.4258179789031411  4.8077728482200017 23.3322377495635607
  7.2675070578992935  3.8837266553001060  5.6896493428882753
 -0.0998871000001849  3.7891972446504338 14.1092797488127744
  3.9976621122676685  4.9023022588696650 31.7518681554880473
  3.7978879122672979  0.5565525071096162 21.1758970645377715
  0.0998871000001841  8.1349469964104895  3.5333086578625017
  3.3876183558397734  3.6193465987556288 14.0132714509275260
  0.5101566564277051  5.0721529047644696 31.6558598576027990
  7.2853933681072531  0.7264031530044216 21.2719053624230199
  4.4079316686951824  7.9650963505156840  3.6293169557477394
  3.8685276684988157  7.9654683193264555 13.5749124469271933
  0.0292473437686618  0.7260311841936402 31.2175008536024592
 -0.0292473437686618  5.0717809359536981 21.7102643664233597
  3.9270223560361366  3.6197185675664110  4.0676759597480867
  4.4446584652124068  4.9162904567626393 12.4718413419720928
  7.2486665715900287  3.7752090467574586 30.1144297486473818
  0.5468834529449329  8.1209587985175151 22.8133354713784371
  3.3508915593225463  0.5705407050025939  5.1707470647031677
  2.4284014787629369  1.9278463501428396 12.3090238485685308
  1.4693735335045426  6.7636531533772617 29.9516122552438553
  6.3261764910304148  2.4179034016172136 22.9761529647819636
  5.3671485457720207  6.2735961019028919  5.3335645581067315
  0.6902301985965369  1.9229370844657450 12.6920904789884883
  3.2075448136709412  6.7685624190543585 30.3346788856637595
  4.5880052108640079  2.4228126672943029 22.5930863343620594
  7.1053198259384267  6.2686868362257950  4.9504979276867855
  1.2210135922428502  1.7182955680430023 11.0096287960179779
  2.6767614200246288  6.9732039354770965 28.6522172026932971
  5.1187886045103310  2.6274541837170489 24.2755480173325218
  6.5745364322921036  6.0640453198030571  6.6329596106572772
  7.4466899192457046  8.5900491731811659 14.2285702664615936
  4.2466351175567310  0.1014503303389321 31.8711586731368754
  3.5489149069782258  4.4472000820989877 21.0566065468889434
  0.3488601052892553  4.2442994214211183  3.4140181402136758
  3.4105898839606268  2.0311338393547178 15.9373130677921981
  0.4871851283068523  6.6603656641653810 33.5799014744674551
  7.3083648962281025  2.3146159124053334 19.3478637455583637
  4.3849601405743321  6.3768835911147725  1.7052753388830786
  4.1518872481778741  7.3873924050326618 15.9628413288702156
  7.5414377886245614  1.3041070984874361 33.6054297355455063
  0.2541122359103962  5.6498568502474917 19.3223354844803161
  3.6436627763570852  3.0416426532726115  1.6797470778050620
  7.1884392988292332  6.0152069484474602 13.3535773523562913
  4.5048857379732015  2.6762925550726457 30.9961657590315305
  3.2906642865617601  7.0220423068326934 21.9315994609942884
  0.6071107257057191  1.6694571966874046  4.2890110543189861
  5.6166613335327353  6.5649104002156227 13.9694161710209350
  6.0766637032696993  2.1265891033044859 31.6120045776962186
  1.7188863212652568  6.4723388550645309 21.3157606423296002
  2.1788886910022218  2.2191606484555644  3.6731722356543388
  6.0355887739496445  6.8269344726060313 12.2603102284285921
  5.6577362628527910  1.8645650309140749 29.9028986351038633
  2.1378137616821684  6.2103147826741223 23.0248665849219556
  1.7599612505853119  2.4811847208459761  5.3822781782466844
 -0.0806931690375586  2.2071574906237288 16.0173808524733374
  3.9784681813050327  6.4843420128963771 33.6599692591486104
  3.8170818432299183  2.1385922611363197 19.2677959608772085
  0.0806931690375586  6.5529072423837764  1.6252075542019317
 -0.0446992705497975  8.0668845936041844 16.6399535583227447
  3.9424742828172761  0.6246149099159126 34.2825419649980390
  3.8530757417176811  4.9703646616759691 18.6452232550277763
  0.0446992705497983  3.7211348418441386  1.0026348483525174
  1.7279573185635220  8.2884739922773800 13.7222849994130698
  2.1698176937039562  0.4030255112427185 31.3648734060883640
  5.6257323308310001  4.7487752630027735 21.5628918139374548
  6.0675927059714345  3.9427242405173368  3.9203034072622067
  1.4850033078450622 -0.0276626521427208 12.2784886828585087
  2.4127717044224148  0.0276626521427216 29.9210770895337923
  5.3827783201125401  4.3734124039027726 23.0066881304920265
  6.3105467166898945  4.3180870996173306  5.3640997238167731
  5.5345035710660770  3.8039529171054340 13.9275179900190089
  6.1588214657363576  4.8875465864146665 31.5701063966942854
  1.6367285587986022  0.5417968346546181 21.3576588233315334
  2.2610464534688730  8.1497026688654870  3.7150704166562711
  6.7496164010029078  3.4000373917017148 14.4948182471181148
  4.9437086357995277  5.2914621118183893 32.1374066537933771
  2.8518413887354255  0.9457123600583328 20.7903585662324417
  1.0459336235320515  7.7457871434617642  3.1477701595571586
  4.3369802466200920  3.3076352738561638 14.4542233805705056
  7.3563447901823436  5.3838642296639359 32.0968117872457626
  0.4392052343526091  1.0381144779038882 20.8309534327800563
  3.4585697779148687  7.6533850256162177  3.1883650261047722
  2.9918041493944751  7.9612474245505780 14.2238652655132967
  0.9059708628730025  0.7302520789695203 31.8664536721885554
  6.8895791616619499  5.0760018307295756 21.0613115478372634
  4.8037458751404856  3.6154976727905326  3.4187231411619727
  5.4921521797684809  4.7819861213346293 12.7783704226269723
  6.2011728570338986  3.9095133821854668 30.4209588293022541
  1.5943771675009992  8.2552631339455242 22.5068063907235647
  2.3033978447664261  0.4362363695745857  4.8642179840483069
  1.4608335001216404  1.4771894340349814 12.0541999668800131
  2.4369415121458347  7.2143100694851219 29.6967883735552469
  5.3586085123891269  2.8685603177250711 23.2309768464705719
  6.3347165244133086  5.8229391857950317  5.5883884397952519
  0.6406891707997839  8.3224403256079729 14.6049907688488325
  3.2570858414676938  0.3690591779121267 32.2475791755240948
  4.5384641830672647  4.7148089296721816 20.6801860445017240
  7.1548608537351708  3.9766905738479217  3.0375976378264369
  2.0704954050185873  7.6913758440953428 16.4299341919588429
  1.8272796072488937  1.0001236594247567 34.0725225986341442
  5.9682704172860666  5.3458734111848107 18.8552426213916782
  5.7250546195163681  3.3456260923352885  1.2126542147164225
  4.3415804025057696  2.4187863157748293 15.5284355856067329
  7.3517446342966641  6.2727131877452749 33.1710239922820094
  0.4438053902382960  1.9269634359852192 19.7567412277438130
  3.4539696220291822  6.7645360675348787  2.1141528210685419
  3.1693880107217800  7.6483800326330993 15.5722744902696704
  0.7283870015457000  1.0431194708869966 33.2148628969449291
  7.0671630229892584  5.3888692226470543 19.7129023230808897
  4.6261620138131763  3.3026302808730534  2.0703139164056141
  6.1256111960216817  6.1274189147679223 13.1026175373206133
  5.5677138407807538  2.5640805887521751 30.7452059439958916
  2.2278361837542056  6.9098303405122312 22.1825592760296786
  1.6699388285132741  1.7816691630078771  4.5399708693546588
  6.7724550188149397  2.5111658768284233 15.5672931306788946
  4.9208700179874949  6.1803336266916835 33.2098815373541498
  2.8746800065474605  1.8345838749316290 19.7178836826716726
  1.0230950057200179  6.8569156285884700  2.0752952759963792
  0.8020922191943803  8.0328831343826224 15.9581074492895869
  3.0956827930730419  0.6586163691374869 33.6006958559648652
  4.6998672314619192  5.0043661208975321 19.3270693640609572
  6.9934578053405163  3.6871333826225605  1.6844809573856783
  5.5641638998781247  2.0305831519236448 16.0749362694679050
  6.1291611369243100  6.6609163515964624 33.7175246761431850
  1.6663888876106387  2.3151665998364037 19.2102405438826374
  2.2313861246568401  6.3763329036836911  1.5676521372073595
  6.1839327386257397  4.2030176472512473 11.5648855020396457
  5.5093922981766958  4.4884818562688666 29.2074739087149240
  2.2861577263582027  0.1427321045088078 23.7202913113108949
  1.6116172859092217 -0.1427321045088069  6.0777029046356184
  2.5183893196388474  8.0569124131483996 11.3785353116349235
  1.3793856926286316  0.6345870903717072 29.0211237183102000
  6.4161643319063275  4.9803368421317531 23.9066415017156189
  5.2771607048961071  3.7111626613883439  6.2640530950403281
  2.2857233498286060  7.3384323143583172 18.1145728146656815
  1.6120516624388759  1.3530671891617883  0.4719844079904005
  6.1834983620960848  5.6988169409218363 17.1706039986848715
  5.5098266747063498  2.9926825625982643 34.8131924053601409
  5.5819894125638259  0.9257289139881850 17.4185366442787952
  6.1113356242386097  7.7657705895319200 35.0611250509540540
  1.6842144002963473  3.4200208377718657 17.8666401690717613
  2.2135606119711295  5.2714786657482335  0.2240517623964793
  7.2839487686129942  2.9202070941512930  8.7235310200068046
  4.4093762681894404  5.7712924093687530 26.3661194266820686
  3.3861737563455248  1.4255426576087600 26.5616457933437502
  0.5116012559219552  7.2659568459114006  8.9190573866684577
  3.2099781804462868  1.7763456702166232  8.3952904094398217
  0.6877968318211906  6.9151538333034788 26.0378788161151249
  7.1077531927137576  2.5694040815434263 26.8898864039106940
  4.5855718440886779  6.1220954219766748  9.2472979972354601
  6.0684911047276344  0.5433659491593453  5.7506815498044848
  5.6248339320748002  8.1481335543607543 23.3932699564797737
  2.1707160924601552  3.8023838026007035 29.5344952635460452
  1.7270589198073250  4.8891157009193984 11.8919068568707988
  5.5187687799576954  0.8672931751973959 11.6673282446437696
  6.1745562568447392  7.8242063283227052 29.3099166513190248
  1.6209937676902229  3.4784565765626558 23.6178485687067941
  2.2767812445772568  5.2130429269574483  5.9752601620315078
  5.8000880636541776  0.3078526390315578  8.7621360494217093
  5.8932369731482570  8.3836468644885525 26.4047244560970142
  1.9023130513866973  4.0378971127284933 26.5230407639288046
  1.9954619608807826  4.6536023907916011  8.8804523572535725
