# Supplementary material for: Temperature-Dependent Chirality in Halide Perovskites
Source: J Phys Chem Lett. 2024 Jul 31;15(31):8057–64. doi: 10.1021/acs.jpclett.4c01629 (PMC11318036; doi:10.1021/acs.jpclett.4c01629)
Supplement: Supplementary file 1 — jz4c01629_si_001.zip [file jz4c01629_si_001.zip › perovskite_structures/r-4-cl-mba2pbbr4/R-4-Cl-MBA2PbBr4_SCAN.vasp]

 H  C  N Cl Br Pb 
 1.0000000000000000
     7.8630196219833639    0.0000000000000000    0.0000000000000000
     0.0000000000000000    8.7106375063726702    0.0000000000000000
     0.0000000000000000    0.0000000000000000   35.5970307492725198
 H   C   N   Cl  Br  Pb 
  88  64   8   8  16   4
Cartesian
  5.9462620048643506  4.6914401260076408 10.8196349979563067
  5.8482674281106952  4.0191973803650320 28.6181503725925559
  2.0147521938726580  8.3745161335513654 24.7773957513162237
  1.9167576171190210  0.3361213728213008  6.9788803766799461
  6.0004544712670302  3.1889337593098790 11.5559213800445271
  5.7940749617080156  5.5217037470627854 29.3544367546807798
  2.0689446602753514  1.1663849938764534 24.0411093692279998
  1.8625651507163359  7.5442525124962199  6.2425939945917213
  7.2582593132306279  4.2822246439840930 11.7590436532296732
  4.5362701197444180  4.4284128623885728 29.5575590278659135
  3.3267495022389530  0.0730941092022388 23.8379870960428661
  0.6047603087527282  8.6375433971704325  6.0394717214065796
  2.2605346480700725  8.1997074361822477 10.4752971467168976
  1.6709751629216085  0.5109300701904184 28.2738125213531966
  6.1920444590617594  4.8662488233767576 25.1217336025555831
  5.6024849739132865  3.8443886829959166  7.3232182279193543
  2.6070095795376962  7.0543089297912056 11.6057109076008391
  1.3245002314539847  1.6563285765814690 29.4042262822371185
  6.5385193905293830  6.0116473297677997 23.9913198416716611
  5.2560100424456628  2.6989901766048687  6.1928044670354137
  3.4707624308826563 -0.1876689536778373 11.5863184422009500
  0.4607473801090239  0.1876689536778382 29.3848338168372081
  7.4022722418743410  4.5429877068641726 24.0107123070715716
  4.3922571911007049  4.1676497995084985  6.2121969324353117
  0.5513608691535582  8.2129353407932122 12.0081115286333215
  3.3801489418381245  0.4977021655794592 29.8066269032695956
  4.4828706801452372  4.8530209187657940 23.5889192206391840
  7.3116587528298087  3.8576165876068758  5.7904038460029410
 -0.1446041900111266  3.8392662929281829 14.2162623369986889
  4.0761140010028134  4.8713712134444789 32.0147777116349843
  3.7869056209805554  0.5160524602581504 21.3807684122737953
  0.1446041900111274  8.1945850461145273  3.5822530376375572
  3.4378053657957963  3.6130242003517496 14.1138186985571181
  0.4937044451958840  5.0976133060209143 31.9123340731933425
  7.3693151767874809  0.7422945528345840 21.4832120507154372
  4.4252142561875649  7.9683429535380910  3.6846966760791515
  3.8553995996847261  7.9662434532543509 13.6543217783726512
  0.0761102113069574  0.7443940531183215 31.4528371530089004
 -0.0761102113069574  5.0997128063046544 21.9427089708998793
  4.0076200222986396  3.6109247000680149  4.1441935962636087
  4.4817331865453101  4.8965881957406348 12.5570739806766305
  7.3127962464297358  3.8140493106320426 30.3555893553128691
  0.5502233755536362  8.1693680638183714 23.0399567685959106
  3.3812864354380459  0.5412694425542942  5.2414413939596463
  2.4119642489743525  1.8971783515374172 12.4190343500852567
  1.5195455620173293  6.8134591548352574 30.2175497247215326
  6.3434740599660318  2.4581404016489135 23.1779963991872471
  5.4510553730090141  6.2524971047237479  5.3794810245509943
  0.6724873247788595  1.8802770246094986 12.7515557809834892
  3.2590224862128192  6.8303604817631705 30.5500711556197793
  4.6039971357705411  2.4750417285768349 22.8454749682890004
  7.1905322972045047  6.2355957777958348  5.0469595936527707
  1.2486962836191238  1.6957376657499286 11.0909148954913466
  2.6828135273725588  7.0148998406227436 28.8894302701276082
  5.1802060946108064  2.6595810874364063 24.5061158537811714
  6.6143233383642395  6.0510564189362617  6.7076004791449222
  7.5232369255749392  8.6080874916908918 14.2716270345233252
  4.2712925074001067  0.1025500146817706 32.0701424091595868
  3.5917271145832599  4.4578687678681126 21.3254037147491893
  0.3397826964084203  4.2527687385045692  3.5268883401129267
  3.4794374929637537  2.0542857406137602 16.0450285964982093
  0.4520723180279296  6.6563517657589069 33.8435439711344870
  7.4109473039554272  2.3010330125725744 19.5520021527742927
  4.3835821290196186  6.4096044938000984  1.7534867781380463
  4.1241883994701176  7.4340310701784382 16.0417427887652977
  7.6703410335049282  1.2766064361942298 33.8402581634015576
  0.1926785884784395  5.6319251893805671 19.5552879605072185
  3.7388312225132392  3.0787123169921036  1.7567725858709515
  7.1943454482804476  6.0226883091272905 13.4396651668296947
  4.6001839846945982  2.6879491972453753 31.2381805414659688
  3.2628356372887697  7.0432679504317148 22.1573655824428108
  0.6686741737029145  1.6673695559409609  4.3588502078065696
  5.6238666136117637  6.5758200844844934 14.0256298595248978
  6.1706628193632822  2.1348174218881826 31.8241452341611541
  1.6923568026200750  6.4901361750745119 21.5714008897476255
  2.2391530083716060  2.2205013312981499  3.7728855151113581
  6.0573160567953055  6.8041153930762635 12.3236528932715288
  5.7372133761797404  1.9065221132964032 30.1221682679077780
  2.1258062458036240  6.2618408664827419 23.2733778560010016
  1.8057035651880620  2.4487966398899328  5.4748624813647382
 -0.1092827740735468  2.2817721439180279 16.1302015018223521
  4.0407925850652262  6.4288653624546477 33.9287168764586227
  3.8222270369181359  2.0735466092683126 19.4668292474501570
  0.1092827740735468  6.6370908971043576  1.6683138728139093
 -0.0519980931005901  8.1089446436669448 16.6791617300515362
  3.9835079040922730  0.6016928627057291 34.4776771046877855
  3.8795117178910909  4.9570116158920605 18.9178690192209942
  0.0519980931005909  3.7536258904806061  1.1193536445847274
  1.7266600511431796  8.2922342349109943 13.7846065571751346
  2.2048497598485000  0.4184032714616827 31.5831219318113909
  5.6581698621348648  4.7737220246480119 21.8124241920973887
  6.1363595708401810  3.9369154817246477  4.0139088174611288
  1.4902892279063695 -0.0517666649707456 12.3461767892579015
  2.4412205830853093  0.0517666649707456 30.1446921638941419
  5.4217990388980528  4.4070854181570800 23.2508539600146378
  6.3727303940769930  4.3035520882155875  5.4523385853783628
  5.5703862311154015  3.8225665612859281 14.0309229539329756
  6.2241432018596443  4.8880709450867394 31.8294383285692106
  1.6388764201237174  0.5327521919004053 21.5661077953395690
  2.2926333908679664  8.1778853144722667  3.7675924207032989
  6.7829274841157146  3.4458789731881603 14.6034208128686984
  5.0116019488593322  5.2647585331845139 32.4019361875049370
  2.8514176731240264  0.9094397799981783 20.9936099364038427
  1.0800921378676549  7.8011977263744914  3.1950945617675708
  4.3842671831842175  3.3201706632044008 14.5558253726482558
  7.4102622497908284  5.3904668431682747 32.3543407472845175
  0.4527573721925323  1.0351480899819370 21.0412053766242586
  3.4787524387991509  7.6754894163907297  3.2426900019880138
  2.9806342368144576  7.9745851015630000 14.2942988593582818
  0.9508755741772237  0.7360524048096697 32.0928142339945452
  6.9121440478061391  5.0913711579960053 21.3027318899142308
  4.8823853851689067  3.6192663483766672  3.5042165152779821
  5.5202354572505641  4.7800442420837621 12.8736364350896011
  6.2742939757244258  3.9305932642889143 30.6721518097258752
  1.5887256462588846  8.2859120174752423 22.7233943141829045
  2.3427841647327430  0.4247254888974235  4.9248789395466552
  1.4587866658857838  1.4484413402586516 12.1336928492233689
  2.4727231451058977  7.2621961661140206 29.9322082238596359
  5.3902964768774639  2.9068774129276846 23.4633379000491438
  6.4042329560975819  5.8037600934449847  5.6648225254128795
  0.6408457748614496  8.3435401893684347 14.6557494014845435
  3.2906640361302331  0.3670973170042382 32.4542647761208158
  4.5723555858531322  4.7224160701905697 20.9412813477879602
  7.2221738471219137  3.9882214361820969  3.1427659731517146
  2.0506864920287131  7.7326137209393133 16.4834393307986637
  1.8808233189629699  0.9780237854333539 34.2819547054349201
  5.9821963030203902  5.3333425386196920 19.1135914184738631
  5.8123331299546557  3.3772949677529818  1.3150760438375997
  4.3988760209390074  2.4481737569645539 15.6341012471434002
  7.3956534120360384  6.2624637494081190 33.4326166217796796
  0.4673662099473276  1.9071449962217808 19.9629295021290964
  3.4641436010443525  6.8034925101508863  2.1644141274928601
  3.1503174218306786  7.6854873628342499 15.6429515594027251
  0.7811923891610035  1.0251501435384240 33.4414669340389921
  7.0818272328223566  5.3804688967247554 19.9540791898697876
  4.7127022001526901  3.3301686096479122  2.1555638152335375
  6.1402050628659941  6.1274517583737182 13.1765657943907097
  5.6543243701090518  2.5831857479989560 30.9750811690269607
  2.2086952518743139  6.9385045011852871 22.4204649548815667
  1.7228145591173671  1.7721330051873845  4.6219495802455457
  6.8160178875093438  2.5712141549595846 15.6773305180218063
  4.9785115454657021  6.1394233514130887 33.4758458926580715
  2.8845080765176552  1.7841045982267505 19.9197002312507045
  1.0470017344740259  6.9265329081459166  2.1211848566144496
  0.7929963906045415  8.0704777353399404 16.0058609368564220
  3.1385134203870857  0.6401597710327303 33.8043763114927103
  4.7245062015962835  4.9954785242190649 19.5911698124160694
  7.0700232313787632  3.7151589821536057  1.7926544377798357
  5.6186111264277425  2.0841500669873976 16.1796577080931385
  6.1759183065473033  6.6264874393852695 33.9781730827293913
  1.6871013154360608  2.2711686861989402 19.4173730411793883
  2.2444084955556178  6.4394688201737358  1.6188576665431227
  6.2293108302334756  4.1917530167884296 11.6768754056940178
  5.5652186027415702  4.5188844895842442 29.4753907803302972
  2.2978010192417377  0.1635657363979093 23.9201553435784824
  1.6337087917498878  8.5470717699747603  6.1216399689422456
  2.5432790573500803  8.0769885842415174 11.4573051183908383
  1.3882307536416001  0.6336489221311516 29.2558204930270946
  6.4747888683417605  4.9889676753174887 24.1397256308816850
  5.3197405646332854  3.7216698310551837  6.3412102562454100
  2.2463978294659186  7.3798508354006653 18.1660064808176429
  1.6851119815257656  1.3307866709720046  0.3674911061813746
  6.1779076404575957  5.6861054241583400 17.4310242684548768
  5.6166217925174502  3.0245320822143338 35.2295396430911367
  5.6470283287268757  0.9922805581911736 17.5273271126128130
  6.1475011042481702  7.7183569481814924 35.3258424872490551
  1.7155185177351924  3.3630381949951609 18.0697036366597281
  2.2159912932564869  5.3475993113775129  0.2711882620234545
  7.3480254368293858  2.9217228183656490  8.8197179811025563
  4.4465039961456601  5.7889146880069573 26.6182333557388304
  3.4165156258377021  1.4335959348206857 26.7773127681699492
  0.5149941851539805  7.2770415715520480  8.9787973935337053
  3.3033959137777775  1.8120394406808442  8.4451672361711321
  0.6281138972139058  6.8985980656918269 26.2436826108074186
  7.2349057247694626  2.5432793125054887 27.1518635131013610
  4.5596237082055833  6.1673581938671784  9.3533481384651385
  6.1449324331974502  0.5273943166589791  5.8436152731944073
  5.6495969997775957  8.1832431897136928 23.6421306478306619
  2.2134226222057736  3.8279244365273564 29.7534154760781178
  1.7180871887859075  4.8827130698453134 11.9549001014418490
  5.5669068897466918  0.8598838424426157 11.7537189132799007
  6.2276225432283541  7.8507536639300532 29.5522342879161783
  1.6353970787550089  3.4954349107437195 23.8433118359926013
  2.2961127322366730  5.2152025956289521  6.0447964613563663
  5.8597375652460721  0.3373493982334943  8.8428747528707277
  5.9347918677289737  8.3732881081391675 26.6413901275069733
  1.9282277542543946  4.0179693549528412 26.7541559964018063
  2.0032820567372878  4.6926681514198378  8.9556406217655322
