# Supplementary material for: Temperature-Dependent Chirality in Halide Perovskites
Source: J Phys Chem Lett. 2024 Jul 31;15(31):8057–64. doi: 10.1021/acs.jpclett.4c01629 (PMC11318036; doi:10.1021/acs.jpclett.4c01629)
Supplement: Supplementary file 1 — jz4c01629_si_001.zip [file jz4c01629_si_001.zip › perovskite_structures/r-mba2pbi4/R-MBA2PbI4_Exp.vasp]

 H  C  N  I Pb 
 1.0000000000000000
     8.9034004211000006    0.0000000000000000    0.0000000000000000
     0.0000000000000000   28.8647003174000005    0.0000000000000000
     0.0000000000000000    0.0000000000000000    9.3127002716000007
 H   C   N   I   Pb 
  96  64   8  16   4
Cartesian
  1.2362459361259508  0.5600617513938118  2.1521835650403007
  3.2154542744240500 28.3046390855707948  6.8085337008403011
  7.6671544849740503 14.9924113905292078  2.5041665707597001
  5.6879461466759507 13.8722880609297814  7.1605167065597000
  7.6454744467500593 28.5263767320092470  2.3030865509286067
  5.7096261848999417  0.3383231524202454  6.9594366867286075
  1.2579259743499414 14.0940265733092485  2.3532635848713936
  3.1937742362000590 14.7706737440907503  7.0096137206713935
  6.2587790639899712 27.3853849745625517  0.9227952836588386
  7.0963215676600297  1.4793158912667497  5.5791454194588388
  2.6446213571100290 12.9530348158625568  3.7335548521411615
  1.8070788534399704 15.9116655015374402  8.3899049879411614
  2.8839715240508639  1.2792258463959336  3.5689902280814212
  1.5677286864991367 27.5854739514394574  8.2253398051194058
  6.0194288970491368 15.7115765246605346  1.0873599077185794
  7.3356717346008642 13.1531246298157676  5.7437100435185799
  4.4437760328174143 28.4719668585050485  9.3024557146011233
  0.0079241777325862  0.3927331413832447  4.6461061282504392
  4.4596243882825863 14.0396166998050500  4.6665941433495615
  8.8954762433674137 14.8250836175949487  0.0102440075495611
  4.5515515969774247  3.7950729817370168  1.4781208204276155
  8.8035490346725762 25.0696269026924767  6.1344709562276156
  4.3518488241225759 18.2274235734075170  3.1782293153723846
  0.0998513864274247 10.6372767439924800  7.8345794511723854
  4.3806065938011187 26.4471385834982726  3.6988456825255871
  0.0710936167488818  2.4175630039485374  8.3551958183255870
  4.5227938272988810 12.0147867217809559  0.9575044532744134
  8.8323068043511181 16.8499118926017246  5.6138545890744140
  7.3478519959333477  1.8960067627781370  2.7209009603663441
  6.0072486357166532 26.9686939875923706  7.3772510961663444
  1.5555484251666525 16.3283564885076267  1.9354491754336562
  2.8961517853833478 12.5363438288923685  6.5917993112336566
  4.4591881661789552 28.6611463353028917  4.3400812611205852
  8.8959124654710457  0.2035538666383048  8.9964311175395775
  4.4442122549210454 14.2287961766028950  0.3162691540604234
  0.0074884809295792 14.6359041407971056  4.9726192898604245
  4.0896256523353278  1.8521900611022231  0.3784026055660128
  0.3620750924186977 27.0125109201858855  5.0347527413660131
  4.8137742434640476 16.2845395559141117  4.2779475302339875
  8.5413258628853281 12.5801598955448757  8.9342976660339879
  2.5832413769307694 23.4144674880097270  2.9111036345278052
  1.8684588336192307  5.4502328293902700  7.5674537703278055
  6.3201590441692312  8.9821173293097321  1.7452465012721954
  7.0349415874807688 19.8825829880902702  6.4015966370721955
  2.7343234101648255 24.4970096994134003  3.8689611136441142
  1.7173768003851742  4.3676910509570996  8.5253112494441137
  6.1690770109351742 10.0646595407134072  0.7873890221558864
  7.1860236207148267 18.8000407766865969  5.4437391579558874
  1.4487970903842842 24.2643040441483393  3.2321498033814473
  3.0029031201657159  4.6003984092394781  7.8884999391814477
  7.4546033307157167  9.8319521824310225  1.4242003324185528
  5.9004973009342834 19.0327464319516579  6.0805504682185534
  6.5741284877607065  4.3183036641728290  0.4780861310939303
  6.7809721438892945 24.5463957872861585  5.1344362668939301
  2.3292719333392946 18.7506546888138388  4.1782640047060697
  2.1224282772107061 10.1140464945271695  8.8346135910567547
  6.2683409331960132  5.3175415711135781  1.4881877562942123
  7.0867596984539869 23.5471587462864171  6.1445378920942133
  2.6350594879039866 19.7498917298135765  3.1681623795057878
  1.8166407226460140  9.1148094535274318  7.8245125153057877
  7.2604292311931546  4.2905069000377720  1.7588992551275708
  6.0946714004568463 24.5741934173622276  6.4152493909275714
  1.6429711899068464 18.7228570587377696  2.8974508806724297
  2.8087290206431539 10.1418432586622291  7.5538010164724296
  3.9525398803074459 23.7345471972942690  1.3355717923179482
  0.4991608555431795  5.1301522541647220  5.9919219281179483
  4.9508605407925552  9.3021970385942687  3.3207783434820519
  8.4042400908574457 19.5625032788057283  7.9771284792820527
  4.1592147724810520 25.1031967223498143  0.5995698684400396
  0.2924854380689481  3.7615035950501823  5.2559200042400400
  4.7441856486189478 10.6708465636498175  4.0567802673599607
  8.6109149830310532 18.1938537537501794  8.7131298443979439
  4.7094444199146093 24.9044050116992786  2.0539911238909698
  8.6456562117353926  3.9602944686244133  6.7103411200004661
  4.1939554758847670 10.4720556900755870  2.6023591515995350
  0.2577447346652332 18.3926454644007222  7.2587092873995349
  6.0567603920379876  3.6355957145362838  3.8754055953590640
  7.2983402396120134 25.2291041698932084  8.5317551723970482
  2.8466400290620131 18.0679463062067889  0.7809445404409363
  1.6050601814879868 10.7967540111932099  5.4372946762409367
  5.0637731177003289  4.8006899585832103  3.5376248673126667
  8.2913275139496729 24.0640103588167875  8.1939755525619837
  3.8396273033996717 19.2330401172832133  1.1187252684873334
  0.6120729071503285  9.6316602001167890  5.7750754042873345
  4.5181195598846049  3.3510761614547695  3.7793267646633755
  8.8369810717653952 25.5136234920571212  8.4356763417013596
  4.3852808612153948 17.7834269840428725  0.8770233711366250
  0.0664193493346052 11.0812741992981341  5.5333735069366252
  2.0324327591746298 25.1223059910362423  1.2998579313462724
  2.4192674513753705  3.7423951923047643  5.9562080671462727
  6.8709676619253717 10.6899549663952342  3.3564922044537284
  6.4841329697246284 18.1747444850637514  8.0128423402537283
  1.1123996718820515 27.2265700945047051  1.5187715673180733
  3.3393005386679491  1.6381294724130848  6.1751217031180738
  7.7910007492179494 12.7942208017457144  3.1375785684819273
  5.5640998824320516 16.0704803815952921  7.7939287042819272
  1.8688239442636994 28.8185160175452495  2.4669340132531317
  2.5828762662863007  0.0461835205078400  7.1232841490531325
  7.0345764768363015 14.3861667247862588  2.1894161225468687
  6.3205241548136986 14.4785344585547477  6.8457662583468686
  6.9304069233978423  0.1067993911743800  1.9072411087506829
  6.4246937082521587 28.7579004066610118  6.5635912445506834
  1.9729934977021584 14.5391500694389855  2.7491090270493177
  2.4787067128478415 14.3255511139020228  7.4054591628493176
  6.1077325998405962 28.2845198987496609  1.0998304142744750
  7.2473680318094047  0.5801804475150397  5.7561804755728732
  2.7956678212594044 13.8521697400496588  3.5565197960271275
  1.6560323892905959 15.0125305773503381  8.2128693730651126
  2.8517590035205225  0.3867870131178603  3.3078716207327341
  1.5999412070294772 28.4779128135822361  7.9642217565327353
  6.0516414175794777 14.8191376625177664  1.3484785150672660
  7.3034592140705232 14.0455635208232454  6.0048286508672657
  5.6821505493990401  2.1273282979335790  1.6129597894808230
  7.6729500822509609 26.7373715864959181  6.2693099252808242
  3.2212498717009614 16.5596788896040792  3.0433903463191774
  1.2304503388490386 12.3050214277959142  7.6997404821191768
  5.0304212201146994  0.0779346908569800  0.5373431595539304
  8.3246794115353016 28.7867664636193261  5.1936932953539312
  3.8729792009853012 14.5102840124806676  4.1190069762460695
  0.5787210095646992 14.3544163049193294  8.7753571120460698
  5.3945702261104866  3.5590175780001201  1.9184159765685920
  7.9605304055395143 25.3056823064293717  6.5747661123685930
  3.5088301949895144 17.9913681696706256  2.7379341592314086
  0.9428700155604859 10.8733321477293750  7.3942842950314080
  3.7420992593121332 27.0433383046660616  3.3777162581315161
  0.7096014854418924  1.8213626766220405  8.0340663939315160
  5.1613011617878675 12.6109872800250553  1.2786338776684838
  8.1937994698621335 16.2537121714339357  5.9349840134684841
  6.7496681530481242  1.4461214570370398  2.1689281074477464
  6.6054324786018768 27.4185797263039710  6.8252782432477472
  2.1537322680518760 15.8784707497960316  2.4874220283522539
  2.2979679424981243 12.9862287016629612  7.1437721641522538
  3.7883966654964403 28.3682276739936192  3.7660559060207381
  0.6633035450535602  0.4964728743239802  8.4224060418207376
  5.1150037556035608 13.9358775152936225  0.8902942297792625
  8.2400968760464401 14.9288228021063780  5.5466443655792625
  4.8113978368576520  1.4201431978866792  0.7738850293746494
  8.5437027947923490 27.4445571195133233  5.4302351651746505
  4.0920025842423486 15.8524933565866792  3.8824651064253510
  0.3596971010070269 13.0122069608133177  8.5388152422253505
  3.9967363065773833 24.6879784412545256  1.4490557152513472
  0.4549639039726168  4.1767227420864872  6.1054058510513469
  4.9066641145226173 10.2556282825545217  3.2072944205486533
  8.4484365171273836 18.6090720348454752  7.8636445563486541
  5.2441027322836948  3.8649834302292598  3.4186922697043602
  8.1109978993663052 24.9997173201412437  8.0750429642663768
  3.6592976888163058 18.2973331559587535  1.2376578660956401
  0.7924025217336946 10.5673671614412452  5.8940080018956404
  2.7582737086553921 26.5872760396511438  2.5181545911375527
  1.6934265018946080  2.2774249127722608  7.1745047269375535
  6.1451267124446076 12.1549250438748384  2.1381955446624472
  7.2099739192053933 16.7097744364488534  6.7945456804624476
  2.7146467082627863 25.1757919632126850  2.0012994466827450
  1.7370535022872138  3.6889087871578199  6.6576495824827457
  6.1887537128372143 10.7434418045126829  2.6550506891172554
  7.1663469188127866 18.1212585128873158  7.3114008249172553
  1.8002675295328183 27.5080596622645004  2.0785944957417142
  2.6514326810171820  1.3566408571883992  6.7349445011639109
  7.1031328915671805 13.0757095035645001  2.5777557704360903
  6.2519677400828195 15.7889908138354969  7.2341059062360902
  2.3309101501133767 24.2434622872841636  3.1169606691521170
  2.1207900604366237  4.6212380301158351  7.7733108049521178
  6.5724902709866244  9.8111121285841634  1.5393894666478833
  6.7826103606633765 19.0535881888158336  6.1957396024478832
  6.4887982179942805  4.4653690236429791  1.3512727907837596
  6.8663024136557205 24.3993317267275209  6.0076229265837595
  2.4146022031057202 18.8977187493724763  3.3050773450162407
  2.0370980074442797  9.9669815680275242  7.9614274808162415
  3.0281355528339224  7.2254114370751621  5.2848641095016795
  1.4235646577160774 21.6392897462658453  0.6285139737016792
  5.8752648682660773 21.6577607298341555  8.6841857484490053
  7.4798357633839236  7.2069387216248364  4.0278364414793293
  4.0429450883138989  7.2155983049082568  0.4251248139620414
  0.4087551222361014 21.6491033114032589  5.0814749497620424
  4.8604553327861018 21.6479471646967383  4.2312255919062673
  8.4946452988638992  7.2167522867622473  8.8875748988759433
  1.1561954362296394 10.3552116718377523  2.0524256589753138
  3.2955047743203605 18.5094894826385570  6.7087757947753150
  7.7472049848703612 24.7875609934614403  2.6039244768246865
  5.6078956467796397  4.0771393239385549  7.2602746126246860
  1.1979523040739946  4.0130591408046206  2.0617387969438266
  3.2537479064760060 24.8516399065485629  6.7180889327438278
  7.7054481170260063 18.4454105695514308  2.5946113388561738
  5.6496525146239946 10.4192914508658827  7.2509614746561732
  1.3172580388813426  7.1772073009510047  2.3900109972573125
  3.1344421716686579 21.6874921793726827  7.0463611330573128
  7.5861423822186582 21.6095582967273145  2.2663389988521838
  5.7689582494313427  7.2551420206726851  6.9226892743426882
