# Supplementary material for: Temperature-Dependent Chirality in Halide Perovskites
Source: J Phys Chem Lett. 2024 Jul 31;15(31):8057–64. doi: 10.1021/acs.jpclett.4c01629 (PMC11318036; doi:10.1021/acs.jpclett.4c01629)
Supplement: Supplementary file 1 — jz4c01629_si_001.zip [file jz4c01629_si_001.zip › perovskite_structures/r-mba2pbi4/R-MBA2PbI4_PBE-D3BJ.vasp]

 H  C  N  I Pb 
 1.0000000000000000
     8.7640056610000006    0.0000000000000000    0.0000000000000000
     0.0000000000000000   28.5264396667000000    0.0000000000000000
     0.0000000000000000    0.0000000000000000    9.1164236068999998
 H   C   N   I   Pb 
  96  64   8  16   4
Cartesian
  1.0952912391256964  0.7261221792151428  1.9981646469592533
  3.2867115913743037 27.8003179153814521  6.5563765871556070
  7.6687144218743049 14.9893415846685460  2.5600470197443927
  5.4772940696256951 13.5370972262382629  7.1182593610633846
  7.6798655761612515 28.0664467477935915  2.3419791768804012
  5.4661429153387484  0.4599935464880825  6.9001912538231096
  1.0841400848387477 13.8032252313836494  2.2162326265695982
  3.2978622198209124 14.7232144353163505  6.7744446943958829
  6.1067951295920446 26.8261687839412701  0.8916409911114266
  7.0392133619079553  1.7002717385519190  5.4498525210687188
  2.6572100055676158 12.5629472390048900  3.6665708123385734
  1.7247928249323838 15.9634907161087281  8.2247823514122889
  2.8567777989119403  1.4959214754683667  3.5380130760622279
  1.5252250315880602 27.0305169360682918  8.0962243325268126
  5.9072273362477210 15.7591425639817118  1.0201988003191604
  7.2387806294119406 12.7672987857782303  5.5784105308377718
  4.1517789134417367 28.0135501707196326  8.9922691579243299
  0.2302233912179242  0.5128900950356047  4.4340576279670376
  4.6122262217179246 13.7503294815764399  4.6823662524256706
  8.5337822697820762 14.7761110409167529  0.1241542939964694
  4.3977043879862254  3.8796976055343708  1.3278274735517464
  8.7483041035137763 24.6467424890622269  5.8860392770017462
  4.3663012730137751 18.1429170109877731  3.2303843298982540
  0.0157014523181570 10.3835217999190341  7.7885961333482534
  4.5135787580418274 26.0523992633945589  3.6633118823440021
  8.6324297334581743  2.4740397471973328  8.2215236857940024
  4.2504269029581732 11.7891794300445536  0.8948999211059976
  0.1315761028219403 16.7372602366554446  5.4531117245559981
  7.3603405342080430  1.9595283804897115  2.7548505335760054
  5.7856674402156241 26.5669125699000759  7.3130620635332972
  1.4036651267919580 16.2227486417363096  1.8033612698739947
  2.9783382207843765 12.3036918807568831  6.3615733468167024
  4.5832625940132310 28.4062431708470875  4.3780611081653342
  8.5627458974867707  0.1201961820620801  8.9362731759916176
  4.1807430669867696 14.1430233374970840  0.1801505950040060
  0.2012602893535703 14.3834163292029160  4.7383627722273740
  3.8055463792891544  1.8946259092796647  0.3070845139074900
  0.5764569770511847 26.6318150411101229  4.8652960803304763
  4.9584592817108453 16.1578444589398771  4.2511269887005305
  8.1875492097891556 12.3685934961737427  8.8093393300195242
  2.4513554228744199 22.9662529806259705  2.8917643928468584
  1.9306479247019146  5.5601858302808393  7.4499761962968583
  6.3126502381255793  8.7030348588623543  1.6664475473494957
  6.8333582533744206 19.8234065194240330  6.2246592140531414
  2.7632699863557360 24.1783330723436727  4.0166800139661198
  1.6187328441442639  4.3481074501495174  8.5748915439234121
  6.0007356746442646  9.9151132389936745  0.5415317894838803
  7.1452728168557362 18.6113264277063308  5.0997438664265884
  1.2473113658171988 24.0639159190614755  3.2727207914509542
  3.1346914646828017  4.4625254592249100  7.8309320570319620
  7.5166942951828002  9.8006943741250900  1.2854911487453997
  5.6293141963171998 18.7257435809885280  5.8437028154490465
  6.3888992871417019  4.3793361709194043  0.2768132561087300
  6.7571092043582990 24.1471017841942128  4.8350248498809867
  2.3751063738582987 18.6425577158557871  4.2813984835263046
  2.0068964566417016  9.8838836624305948  8.8396105604690121
  6.2604691030278286  5.4125051367608847  1.5938038637069059
  6.8855388626318321 23.1139332747757713  6.1520156671569053
  2.5035365579721724 19.6757262252742322  2.9644079397430940
  1.8784662725278278  8.8507151244857099  7.5226197431930943
  7.3577229097612209  4.1492415091976467  1.6527611335198455
  5.7882855817387799 24.3771994126656963  6.2109730737161994
  1.4062832770791194 18.4124600873843036  2.9054508066765083
  2.9757195534208813 10.1139787235225089  7.4636623366338002
  3.9147505347482157 23.3253189851478808  1.0480643342087193
  0.4672522957517847  5.2011193978623336  5.6062762105901083
  4.8492551262517853  9.0621008633842610  3.5101473963098915
  8.2967533652482146 19.4643405149021191  8.0683591997598914
  4.2490076072973970 24.9777585025127458  0.5091692696918154
  0.1329952232026034  3.5486809359757356  5.0673811734224756
  4.5149975278622643 10.7145386691627476  4.0490424334775250
  8.6310104377973982 17.8119009975372542  8.6072547839129410
  4.8297485880677788 24.4339625204249664  2.0998777246943874
  8.3162599034322202  4.0924771462750371  6.6580894005144566
  3.9342570729322195 10.1707426870749664  2.4583342063855431
  0.4477462746441141 18.3556969796250371  7.0165460098355430
  6.0345281467720895  3.6113026612815493  3.9228793720049695
  7.1114798276515776 24.9151361496252619  8.4810909110786845
  2.7294775142279111 17.8745233504247381  0.6353324314450305
  1.6525253162720892 10.6519163162752601  5.1935439614023222
  4.8528720576800968  4.8829641018389482  3.5341050749396929
  8.2931364338199050 23.6434772764474310  8.0923174253751089
  3.9111341291602431 19.1461839351889473  1.0241065917639525
  0.4708687013397567  9.3802557315110544  5.5823185319603059
  4.3166505254504948  3.2045725418815425  3.7436146563485404
  0.0653524102175732 25.3218668966069416  8.3018272802766653
  4.4473551355495058 17.4677926034430584  0.8145970103551055
  8.6986533559504959 11.0586470632569398  5.3728086770587513
  1.8860563922145712 24.7401387371655517  1.2371655433070632
  2.4959469641257681  3.7863022132242321  5.7953772100107086
  6.8779492687854296 10.4769171922291715  3.3210461233965831
  6.2680592227145713 18.0495207628844518  7.8792582003392910
  0.9714590029418101 26.8497197275806236  1.3386990366135647
  3.4105433104818563  1.6767198250136175  5.8969107033172108
  7.7925461409818571 12.5864998942306254  3.2195129035827890
  5.3534623505181429 15.9399397724693745  7.7777241691637959
  1.8205426717088016  0.0108876006482704  2.3864929685816798
  2.5614596329508590 28.5155508964677011  6.9447044985389716
  6.9434629892911994 14.2741086035822971  2.1717186981219658
  6.2025455022088014 14.2523319189108957  6.7299303648256119
  6.8518184832145748  0.0663693577905872  1.8681082618061697
  6.2941894824450859 28.4600698239599446  6.4263204754952321
  1.9121871777854258 14.3295896760900607  2.6901034048974761
  2.4698156527145749 14.1968508464031302  7.2483154818401836
  5.9588098284107858 27.8941324181431725  1.0547863656209613
  7.1871986630892142  0.6323074767683442  5.6129983787487046
  2.8051958325892130 13.6309125847931760  3.5034255016440037
  1.5768069979107870 14.8955270819068257  8.0616375785867120
  2.8230438352859077  0.4451000634967365  3.2511727385596578
  1.5589595122904267 28.0813397743619007  7.8093842685169497
  5.9409623427904270 14.7083214372744795  1.3070390648903421
  7.2050461487095729 13.8181199410119024  5.8652505948476339
  5.5642262224424357  2.0987766299177486  1.5483431035034609
  7.5817822690575642 26.4276624092005754  6.1065547702071070
  3.1997789214812307 16.3619953792630390  3.0098688366928927
  1.1822239090187689 12.1644434316437700  7.5680806401428926
  4.8700529880859040  0.0292555184117015  0.4890617484767633
  8.2759555034140977 28.4971841482883015  5.0472733513654440
  3.8939526729140965 14.2924753517617020  4.0691502555345558
  0.4880501575859039 14.2339643149382997  8.6273620589845557
  5.2977781810096500  3.5525327755446114  1.8684376837732053
  7.8482303104903508 24.9739056074656034  6.4266492228469208
  3.4662274799903501 17.8157521809980217  2.6897741196767946
  0.9157753505096502 10.7106866299087926  7.2479861875030789
  3.7383631507609874 26.7383393564331442  3.3174598135138642
  0.6436391538986727  1.7881020218532391  7.8756713434711560
  5.0256425102390114 12.4751178114967605  1.2407519899361354
  8.1203659812609885 16.0513218552032377  5.7989635198934275
  6.6580218927660866  1.4263576984374631  2.1107820339498016
  6.4879865987339134 27.1000833375316468  6.6689934271607401
  2.1059837682339131 15.6895778741047405  2.4474299062465525
  2.2760195881064273 12.8368617925952613  7.0056414362038435
  3.7798862558783188 28.0711429985030456  3.7225616252590989
  0.6021165746216813  0.4552968678820380  8.2807739756945153
  4.9841199309620219 13.8079231651530385  0.8356501781909014
  8.1618890863783200 14.7185165015469615  5.3938619816409012
  4.6718261314277418  1.3877204330746169  0.7351262194017804
  8.4741823600722590 27.1387194333104631  5.2933380866667461
  4.0921790124959250 15.6509400667395386  3.8230855202332550
  0.2898233009277416 12.8754995999604613  8.3812978615522464
  4.0011482935557687 24.3663905449909066  1.3853402916262907
  0.3808545369442315  4.1600503768724373  5.9435523685689988
  4.7628573674442318 10.1031698843741573  3.1728715118237090
  8.3831511240557699 18.4232689550590969  7.7310835887664169
  5.1238151400883973  3.8339996755103010  3.3526741694043340
  8.0221933514116035 24.6924399911896977  7.9108857084780491
  3.6401905209116037 18.0972195088603058  1.2055377707920201
  0.7418123095883967 10.4292201578397012  5.7637491640029577
  2.7289175293221954 26.2912500872455652  2.4515256418804245
  1.6530853011778042  2.2351904352476244  7.0097374453304235
  6.0350881316778047 12.0280293981023760  2.1066862983159296
  7.1109203598221953 16.4984094128044383  6.6648979650195761
  2.6933348775780264 24.8586451270475379  1.9747034852247780
  1.6886679529219739  3.6677953954456544  6.5329155621674859
  6.0706707834219751 10.5954244379043487  2.5835083182252223
  7.0753377080780249 17.9310143730024656  7.1417198481825137
  1.7650590927618763 27.1985974856491346  2.0003732190915318
  2.6169437377381239  1.3278434362142135  6.5585848857951765
  6.9989460511617905 12.9353759692391908  2.5578384476121143
  6.1470624403382095 15.5910620144008671  7.1160505245548240
  2.2766647153271391 23.9593299467873599  3.1213722878829144
  2.1053386322491954  4.5671105757058292  7.6795840913329148
  6.4873414627491943  9.6961101134373617  1.4368395155670854
  6.6586675458271394 18.8303295532626436  5.9950513190170849
  6.4065639380759620  4.4252104799199339  1.3227852981682771
  6.7394445534240388 24.1012308698400055  5.8809966913792140
  2.3574417229240381 18.6884286302099980  3.2354266420280773
  2.0245605817356225  9.8380102092232562  7.7936381719853687
  2.8857032944280028  7.1664526235598203  5.2356304597361456
  1.4962990102316576 21.3599870431401833  0.6774184557248260
  5.8783023665719982 21.4296724569098203  8.4390054884828469
  7.2677061249280026  7.0967667818935833  3.8807934115401395
  4.0249513767510727  7.1246152621951646  0.4950113635496401
  0.3570514537489272 21.4018248324014344  5.0532233766773826
  4.7390548013252598 21.3878346676485691  4.0632002302226171
  8.4069542072510739  7.1386049990514300  8.6214120336726161
  1.1152512006705844 10.2773851589110841  2.0110497089210093
  3.2667516298294150 18.2490536519957303  6.5692617858637190
  7.6487544603294166 24.5406041364678948  2.5471620945289906
  5.4972540311705833  3.9858351023355114  7.1053741714716994
  1.1625319244749774  3.9128229922248172  2.0194050114373931
  3.2194709060250228 24.6136170738453437  6.5776168148873930
  7.6014737365250236 18.1760424262046598  2.5388067920126072
  5.5445347549749773 10.3503972404953384  7.0970185954626066
  1.3404033788888219  7.0938150370755118  2.3616647991273498
  3.0415994516111784 21.4326242017278972  6.9198768669536346
  7.4236022821111787 21.3570352983221063  2.1965468766927194
  5.7224062093888222  7.1694043683778954  6.7547590812653580
