# Supplementary material for: Temperature-Dependent Chirality in Halide Perovskites
Source: J Phys Chem Lett. 2024 Jul 31;15(31):8057–64. doi: 10.1021/acs.jpclett.4c01629 (PMC11318036; doi:10.1021/acs.jpclett.4c01629)
Supplement: Supplementary file 1 — jz4c01629_si_001.zip [file jz4c01629_si_001.zip › perovskite_structures/r-mba2pbi4/R-MBA2PbI4_SCAN.vasp]

 H  C  N  I Pb 
 1.0000000000000000
     8.8682384490999997    0.0000000000000000    0.0000000000000000
     0.0000000000000000   28.7558174133000009    0.0000000000000000
     0.0000000000000000    0.0000000000000000    9.1857519150000009
 H   C   N   I   Pb 
  96  64   8  16   4
Cartesian
  1.0991267508322502  0.7074625536662331  2.0136326245423928
  3.3349919416234424 28.0483549171454030  6.6065084442561144
  7.7691116982677499 15.0853695062113715  2.5792432043570810
  5.5332465074765560 13.6704453478208805  7.1721194282438869
  7.7850877500196569 28.3785035049841454  2.3893110470744672
  5.5172704557246490  0.3773119529202711  6.9821870045744667
  1.0831512311746494 14.0005965236831891  2.2035650482118121
  3.3509679933753498 14.7552208896168100  6.7964408679255346
  6.2362244086988019 27.1083704083865626  0.9639047369203289
  7.0661332649511968  1.6474478388321430  5.5567805566340507
  2.6320140404011987 12.7304600051433336  3.6289710827933930
  1.8021051841488014 16.0253557115634386  8.2218473158659506
  2.8486432277684579  1.4710575268884722  3.5509249570929740
  1.5854759967815424 27.2847595700975383  8.1438014565523371
  6.0195952213315422 15.8489665498524648  1.0419507983204848
  7.2827624523184573 12.9068508634475361  5.6348269579070269
  4.2787137659096999 28.2477233701560593  9.1217990567324261
  0.1554054586402998  0.5080932667368724  4.5289233748049833
  4.5895252152846071 13.8698146635060588  4.6568288157675752
  8.7128324583653924 14.8860027497939420  0.0639526469952807
  4.4590759906192572  3.8846043380115698  1.3306400767314936
  8.8432816830307424 24.8712130752884306  5.9235160342314943
  4.4091629905750498 18.2625147412547975  3.2622358807685066
  0.0249562783161428 10.4933035059639082  7.8551118382685070
  4.4967622084218766 26.2809361402275634  3.6688478648337068
  8.8055949331338166  2.4748812730724388  8.2617243642930696
  4.3714762406781240 11.9030265996588565  0.9240280283660306
  0.0626432942602220 16.8527916763156647  5.5169040501662945
  7.4321943364853507  2.0288618091064214  2.7785775298698128
  5.8701633371646489 26.7269566681588238  7.3714532117972560
  1.4360435893885801 16.4067711483844043  1.8142984276301879
  2.9980756351614199 12.3490470988343013  6.4071741095576309
  4.5637089661495782 28.6200599052800264  4.3849232196677947
  8.7386487075004222  0.1357576517990600  8.9777991771677961
  4.3045289508561151 14.2421503359555039  0.2079524806311518
  0.1295907969199532 14.5136662146699749  4.8008281441870908
  3.9051203052887509  1.8887537759583553  0.3316876728961010
  0.5289989192612492 26.8670642699696280  4.9245634558668154
  4.9631181438112488 16.2666601246313292  4.2611881835606287
  8.3392395298387498 12.4891547006451056  8.8540644166331859
  2.4555601991362126 23.1966029226649439  2.8742379870556301
  1.9785585021877181  5.5592144906350551  7.4671136689830728
  6.4126777267377184  8.8186942160149471  1.7186381082306488
  6.8896794236862133 19.9371231972850573  6.3115142035169285
  2.8264647211770111 24.3747295672507356  3.9976915738224119
  1.6076545033729888  4.3810878460492653  8.5905669801772984
  6.0417737279229886  9.9968216945194399  0.5951844479778517
  7.2605839457270100 18.7589948561060389  5.1880603411775894
  1.2954375357545225 24.2938433924141073  3.3189566312098675
  3.1386816887954767  4.4619748835604156  7.9118325887098679
  7.5728009133454774  9.9159346857641069  1.2739194640764115
  5.7295567603045212 18.8398827275358940  5.8667952837901334
  6.4541116443724480  4.3991531994902759  0.2884459478427807
  6.8482460292775507 24.3566624884606817  4.8813219329000370
  2.4141273368218572 18.7770636314893196  4.3044297065274062
  2.0199918877281426  9.9787555071597236  8.8973059395999652
  6.2895949043401123  5.4394989617196217  1.5767959801623554
  7.0127622372155782 23.3163193142549012  6.1696720754486343
  2.5786435447598861 19.8174085310441441  3.0160801151239238
  1.8554756797901140  8.9384097449303788  7.6089557970513670
  7.3938521350846527  4.2018976376756969  1.6701809704410453
  5.9085055385653460 24.5539193442870420  6.2630570657273239
  1.4743863140153473 18.5798050790697324  2.9226951248452342
  2.9597329105346519 10.1760115003115654  7.5155708067726774
  3.9238984011339899 23.5867682658758824  1.0381881489925662
  0.5102213466420787  5.1690487160868557  5.6310639044060249
  4.9443400479660102  9.2088603931445885  3.5546877442071709
  8.3580176256839884 19.5469578540741189  8.1475634261346137
  4.2716867156544485 25.2455635240849396  0.5519514493888507
  0.1624325088955515  3.5102538892150594  5.1448275814181379
  4.5965517334455512 10.8676548174349410  4.0409243335818630
  8.7058059402044492 17.8881625958650616  8.6338002910818634
  4.8159396258248410 24.6597867616758464  2.1286949054217561
  8.4864185710512281  4.0960293576123687  6.7215705873491993
  4.0522993465012274 10.2818797516190763  2.4641810520782443
  0.3818204012748412 18.4739376616809281  7.0570572851508020
  6.1045848092546668  3.6674387370689181  3.9054388376962690
  7.1977728643953318 25.0883795101497888  8.4983142440511550
  2.7636536398453315 18.0453483063934428  0.6874369820174526
  1.6704655847046679 10.7104691069065598  5.2803125261586175
  4.9084404520860607  4.9127285615262712  3.5159623869836500
  8.3939166983378684 23.8430905771227764  8.1088388956287663
  3.9597979970139372 19.2906355428272249  1.0769134327300713
  0.4743212275360624  9.4651801451237283  5.6697895280163504
  4.3989411485502705  3.2376866978159611  3.7503668661321337
  0.0351778631620062 25.5181292201815317  8.3432430992046918
  4.4692973005497292 17.6155951744194219  0.8425090913678668
  8.8330603731002704 11.1402231015551010  5.4353847732953096
  1.8936677685185845 24.9638948576721766  1.2537813656238708
  2.5404514560314153  3.7919238496396077  5.8466577364827073
  6.9745706805814134 10.5859844256731321  3.3390944540898508
  6.3277869930685853 18.1698329876268687  7.9319706871624085
  0.9816580643354713 27.0783911747214141  1.3471580152398215
  3.4524611602145279  1.6774263248460390  5.9400339727398217
  7.8865803847645273 12.7004824680714137  3.2457179422601787
  5.4157772888854714 16.0553366418218140  7.8385938997601796
  1.8213648253418262 28.7526705491771963  2.3980263690766441
  2.6127538671138666  0.0031466053204504  6.9909023265766441
  7.0468730916638664 14.3747618425271924  2.1948495884233563
  6.2554845819861331 14.3810555707728067  6.7877255459233572
  6.9535185999012947  0.1296253587124041  1.9154234886302390
  6.3488390737487039 28.6261907893316305  6.5082993083439611
  1.9147198491987034 14.5075336052693249  2.6774523310834830
  2.5193999074456030 14.2482838080306742  7.2703285641560402
  6.0759258108118255 28.1696070131643168  1.1128291532011025
  7.2264318628381741  0.5862101700891467  5.7057053219733964
  2.7923126382881733 13.7916983065143146  3.4800468685991612
  1.6418065862618261 14.9641191067856845  8.0729225505266040
  2.8154050700612308  0.4275481646505843  3.2629971958872219
  1.6187141544887691 28.3282684722423461  7.8558734289597814
  6.0528333790387689 14.8054576477076552  1.3298788993990573
  7.2495242946112306 13.9503605995110522  5.9227549946853362
  5.6466603870437302  2.1299500096411363  1.5692579500543644
  7.6556972866062694 26.6258661096470810  6.1621339075543649
  3.2215780620562695 16.5078582849538762  3.0236180074456365
  1.2125411624937301 12.2479582656716044  7.6164939649456365
  4.9841057346613660  0.0485289500946682  0.5413727424962043
  8.3182524710829409 28.7072894984147595  5.1342485254669183
  3.8841332465329406 14.4264366215352400  4.0515031139605249
  0.5499865101113661 14.3293790664157150  8.6443793470330839
  5.3550044480059800  3.5752998932737530  1.8730025472535314
  7.9473537577383260 25.1805179513635089  6.4658785047535314
  3.5132345331883261 17.9532098651797192  2.7198734102464686
  0.9208846913616727 10.8026084107948037  7.3127493677464699
  3.7267323632956857 26.9630506133788757  3.3233107327320890
  0.7073868612543140  1.7927675763281954  7.9161864146595322
  5.1415060858043145 12.5851410440543532  1.2695653625541901
  8.1608515878456860 16.1706755065711256  5.8624414578404691
  6.7431135413483458  1.4834903058378344  2.1408706471423447
  6.5592446643959592 27.2723280564041417  6.7337467424286235
  2.1251249077516539 15.8613980635458613  2.4520048969988197
  2.3089943167983460 12.8944176244050954  7.0448811300713778
  3.7663706666139580 28.2873831634859449  3.7309903675566174
  0.6677490900303479  0.4684358888956510  8.3238666006291755
  5.1018677824860408 13.9094727602427142  0.8618853878568410
  8.2004898911639579 14.8463446530572849  5.4547612718708258
  4.7712015089628368  1.4011905525288040  0.7665799875397938
  8.5311561646871628 27.3546265444572043  5.3594556051669731
  4.0970364169110951 15.7790995754927970  3.8262960342604702
  0.3370822844128364 12.9767178378072039  8.4191717253736655
  4.0074010692528317 24.6128014238599242  1.3996176055968368
  0.4267181552971683  4.1430164207773359  5.9924934253105588
  4.8608373798471689 10.2348927172099256  3.1932584896894425
  8.4415202938028315 18.5209246960900771  7.7861344471894425
  5.1887549960725048  3.8709327584480424  3.3474215862160999
  8.1136026775774948 24.8848837921774368  7.9402978192886584
  3.6794834530274945 18.2488406311793376  1.2454543712839001
  0.7546363036168120 10.5069759482019585  5.8383306043564573
  2.7242331227268921 26.5167712830908933  2.4618699995681976
  1.7098861018231080  2.2390469928836292  7.0547456814956400
  6.1440058584674135 12.1388617137663708  2.1310059579318033
  7.1583518151825851 16.6169548368591080  6.7238816398592460
  2.6977825639685529 25.0913172907241808  1.9818606886177370
  1.7363366605814472  3.6645001225758183  6.5747367839040169
  6.1704558851314477 10.7134085840741839  2.6110154066685420
  7.1319017885185518 18.0424088292258205  7.2038916397411006
  1.7679927511540696 27.4216123009353296  2.0102058706047496
  2.6661264733959302  1.3342061763299147  6.6030821036773073
  7.1002456979459296 13.0437027603666262  2.5826700868952508
  6.2021119757040699 15.7121138190146716  7.1755457688226940
  2.3063867886471563 24.1809538044129724  3.1269666542259991
  2.1277324359028427  4.5748636088870258  7.7198426117260004
  6.5618516604528425  9.8030450977629737  1.4659094410602798
  6.7405060131971561 18.9527723155370289  6.0587858119191171
  6.4536348524004721  4.4579264382942494  1.3246142785897652
  6.8487228212495266 24.2978918089244544  5.9174900983034862
  2.4146041199255963 18.8358343110255468  3.2682618166965138
  2.0195151046244035  9.9199831022744558  7.8611377741965152
  2.9336222358831137  7.2094244119971975  5.2486109530936300
  1.5004969886668864 21.5463946978960337  0.6557350598938931
  5.9346162132168869 21.5873314220539676  8.5300163774470086
  7.3677414604331117  7.1684842946528029  3.9371409619063709
  4.0232624192086384  7.1916667170466919  0.4739028894641740
  0.4108568053413613 21.5641515301720119  5.0667789847504530
  4.8449760298913613 21.5695745897779894  4.1189731966363530
  8.4573811116643309  7.1862415582660466  8.7118488877495484
  1.1269632645001300 10.3470607067288896  2.0429364958995184
  3.3071559600498697 18.4087567065711113  6.6358124533995184
  7.7412751845998695 24.7249677167856632  2.5499394616004820
  5.5610824890501300  4.0308484025025546  7.1428154191004829
  1.1765305628731155  3.9879710632506615  2.0439238080725981
  3.2575886616768845 24.7678480753983834  6.6368001697456833
  7.6917078862268848 18.3658797699006620  2.5489522872136807
  5.6106497874231138 10.3899385060738609  7.1418282447136816
  1.3056884478649371  7.1584506423060503  2.3722888567147646
  3.1284307766850628 21.5973667709939505  6.9651648142147655
  7.5625494691407553 21.5363593489560508  2.2205871007852354
  5.7398082045092442  7.2194580643439501  6.8134630582852358
