# Supplementary material for: Temperature-Dependent Chirality in Halide Perovskites
Source: J Phys Chem Lett. 2024 Jul 31;15(31):8057–64. doi: 10.1021/acs.jpclett.4c01629 (PMC11318036; doi:10.1021/acs.jpclett.4c01629)
Supplement: Supplementary file 1 — jz4c01629_si_001.zip [file jz4c01629_si_001.zip › perovskite_structures/r-mba2pbi4/S-MBA2PbI4_Exp.vasp]

 H  C  N  I Pb 
 1.0000000000000000
     8.9034004211000006    0.0000000000000000    0.0000000000000000
     0.0000000000000000   28.8647003174000005    0.0000000000000000
     0.0000000000000000    0.0000000000000000    9.3127002716000007
 H   C   N   I   Pb 
  96  64   8  16   4
Cartesian
  7.6671544849740503  0.5600617513938119  2.1521835650403007
  5.6879461466759507 28.3046390855707948  6.8085337008403011
  1.2362459361259508 14.9924113905292078  2.5041665707597001
  3.2154542744240500 13.8722880609297832  7.1605167065597000
  1.2579258407989351 28.5263767320092505  2.3030865509286067
  3.1937742362000590  0.3383231524202454  6.9594366867286075
  7.6454744467500593 14.0940265733092502  2.3532635848713936
  5.7096261848999417 14.7706737440907503  7.0096137206713935
  2.6446216242120428 27.3853849745625553  0.9227952836588386
  1.8070785863379579  1.4793158912667499  5.5791454194588388
  6.2587790639899712 12.9530339499215472  3.7335548521411615
  7.0963215676600297 15.9116655015374437  8.3899049879411614
  6.0194288970491368  1.2792258463959338  3.5689902280814212
  7.3356717346008642 27.5854739514394609  8.2253403638814220
  2.8839715240508639 15.7115765246605381  1.0873599077185794
  1.5677286864991367 13.1531246298157694  5.7437100435185799
  4.4596243882825863 28.4719668585050520  9.3024562640504396
  8.8954762433674137  0.3927331125185444  4.6461061282504392
  4.4437760328174143 14.0396166998050518  4.6665941433495615
  0.0079241777325862 14.8250836175949487  0.0102440075495611
  4.3518485659239632  3.7950729817370168  1.4781208204276155
  0.0998516446260369 25.0696269026924803  6.1344709562276156
  4.5515515969774247 18.2274235734075205  3.1782293153723846
  8.8035490346725762 10.6372767439924800  7.8345794511723854
  4.5227938272988819 26.4471368804809579  3.6988456825255871
  8.8323068043511181  2.4175630039485374  8.3551958183255870
  4.3806065938011187 12.0147867217809576  0.9575044532744134
  0.0710936167488818 16.8499135956190429  5.6138545890744140
  1.5555486922686652  1.8960067627781370  2.7209009603663441
  2.8961515182813353 26.9686939875923706  7.3772510961663444
  7.3478519959333477 16.3283564885076302  1.9354491754336562
  6.0072486357166532 12.5363438288923685  6.5917993112336566
  4.4442125220230588 28.6611463353028952  4.3400809817395771
  0.0074876885269417  0.2035538666383048  8.9964311175395775
  4.4591881661789552 14.2287961766028950  0.3162691540604234
  8.8959124654710457 14.6359041407971056  4.9726192898604245
  4.8137747687646728  1.8521900611022231  0.3784026055660128
  8.5413258628853281 27.0125109201858855  5.0347527413660131
  4.0896256523353278 16.2845395559141153  4.2779475302339875
  0.3620745582146725 12.5801598955448757  8.9342976660339879
  6.3201590441692312 23.4144674880097305  2.9111036345278052
  7.0349415874807697  5.4502328293902700  7.5674537703278055
  2.5832413769307694  8.9821173293097321  1.7452465012721954
  1.8684588336192309 19.8825829880902702  6.4015966370721955
  6.1690770109351742 24.4970096994134039  3.8689611136441142
  7.1860236207148267  4.3676910509570996  8.5253112494441137
  2.7343234101648259 10.0646595407134072  0.7873890221558864
  1.7173768003851742 18.8000407766865969  5.4437391579558874
  7.4546033307157167 24.2643023411310246  3.2321498033814473
  5.9004973009342843  4.6003984092394790  7.8884999391814477
  1.4487970903842842  9.8319521824310243  1.4242003324185528
  3.0029031201657159 19.0327481349689762  6.0805504682185534
  2.3292719333392946  4.3183036641728290  0.4780861310939303
  2.1224282772107061 24.5463957872861620  5.1344362668939301
  6.5741284877607065 18.7506546888138388  4.1782640047060697
  6.7809721438892945 10.1140464945271713  8.8346141405060710
  2.6350592297053743  5.3175415711135789  1.4881877562942123
  1.8166409808446260 23.5471587462864207  6.1445378920942133
  6.2683409331960140 19.7498917298135801  3.1681623795057878
  7.0867596984539869  9.1148085875864204  7.8245125153057877
  1.6429711899068464  4.2905069000377720  1.7588992551275708
  2.8087290206431539 24.5741934173622276  6.4152493909275714
  7.2604292311931546 18.7228570587377732  2.8974508806724297
  6.0946714004568463 10.1418432586622291  7.5538010164724296
  4.9508605407925552 23.7345471972942690  1.3355717923179482
  8.4042400908574457  5.1301522541647220  5.9919219281179483
  3.9525398803074459  9.3021979045352783  3.3207783434820519
  0.4991603302425546 19.5625032788057318  7.9771284792820527
  4.7441856486189478 25.1031967223498178  0.5995698684400396
  8.6109149830310532  3.7615035950501832  5.2559200042400400
  4.1592147724810520 10.6708465636498175  4.0567802673599607
  0.2924854380689481 18.1938537537501830  8.7131304031599601
  4.1939557429867795 24.9044050116992786  2.0539909842004658
  0.2577444675632206  3.9602944686244133  6.7103411200004661
  4.7094449452152336 10.4720556900755870  2.6023591515995350
  8.6456556864347665 18.3926454644007222  7.2587092873995349
  2.8466397619600006  3.6355957145362838  3.8754055953590640
  1.6050604485899995 25.2291041698932119  8.5317557311590644
  6.0567603920379876 18.0679463062067889  0.7809445404409363
  7.2983402396120134 10.7967540111932117  5.4372946762409367
  3.8396270362976592  4.8006903915537160  3.5376248673126667
  0.6120731742523411 24.0640103588167875  8.1939750031126675
  5.0637731177003289 19.2330401172832133  1.1187252684873334
  8.2913275139496729  9.6316602001167890  5.7750754042873345
  4.3852808612153948  3.3510761614547695  3.7793267646633755
  0.0664193493346052 25.5136234920571248  8.4356769004633758
  4.5181195598846049 17.7834269840428760  0.8770233711366250
  8.8369810717653952 11.0812741992981341  5.5333735069366252
  6.8709676619253717 25.1223059910362458  1.2998579313462724
  6.4841329697246293  3.7423951923047643  5.9562080671462727
  2.0324327591746298 10.6899549663952360  3.3564922044537284
  2.4192674513753705 18.1747444850637550  8.0128423402537283
  7.7910007492179494 27.2265700945047087  1.5187715673180733
  5.5640998824320516  1.6381294724130848  6.1751217031180738
  1.1123996718820515 12.7942208017457162  3.1375785684819273
  3.3393005386679491 16.0704803815952921  7.7939287042819272
  7.0345764768363015 28.8185160175452530  2.4669340132531317
  6.3205241548136994  0.0461835205078400  7.1232841490531325
  1.8688239442636994 14.3861667247862606  2.1894161225468687
  2.5828762662863007 14.4785344585547477  6.8457662583468686
  1.9729934977021584  0.1067993911743800  1.9072411087506829
  2.4787067128478415 28.7579004066610153  6.5635912445506834
  6.9304069233978423 14.5391500694389855  2.7491090270493177
  6.4246937082521587 14.3255511139020246  7.4054591628493176
  2.7956678212594044 28.2845198987496609  1.0998303397728728
  1.6560323892905959  0.5801804475150397  5.7561804755728732
  6.1077325998405962 13.8521697400496606  3.5565197960271275
  7.2473680318094047 15.0125305773503381  8.2128699318271288
  6.0516414175794777  0.3867869842531600  3.3078716207327341
  7.3034592140705232 28.4779128135822361  7.9642217565327353
  2.8517590035205229 14.8191376625177664  1.3484785150672660
  1.5999412070294772 14.0455635208232454  6.0048286508672657
  3.2212501388029740  2.1273284999864810  1.6129597894808230
  1.2304500717470266 26.7373715864959181  6.2693099252808242
  5.6821505493990401 16.5596788896040827  3.0433903463191774
  7.6729500822509609 12.3050214277959160  7.6997404821191768
  3.8729792009853012  0.0779346908569800  0.5373431595539304
  0.5787210095646992 28.7867664636193297  5.1936932953539312
  5.0304212201146994 14.5102840124806693  4.1190069762460695
  8.3246794115353016 14.3544154389783198  8.7753571120460698
  3.5088301949895144  3.5590175780001205  1.9184159765685920
  0.9428700155604859 25.3056823064293752  6.5747661123685930
  5.3945702261104866 17.9913681696706256  2.7379341592314086
  7.9605304055395143 10.8733321477293750  7.3942842950314080
  5.1613011617878675 27.0433383046660651  3.3777162581315161
  8.1937994698621335  1.8213626766220410  8.0340663939315160
  3.7420992593121332 12.6109872800250571  1.2786338776684838
  0.7096009512378670 16.2537121714339357  5.9349840134684841
  2.1537325351538890  1.4461214570370398  2.1689281074477464
  2.2979676753961118 27.4185797263039710  6.8252782432477472
  6.7496681530481242 15.8784707497960316  2.4874220283522539
  6.6054324786018768 12.9862287016629612  7.1437721641522538
  5.1150037556035608 28.3682276739936228  3.7660559060207381
  8.2400968760464401  0.4964728743239803  8.4224060418207376
  3.7883966654964403 13.9358775152936225  0.8902942297792625
  0.6633035450535602 14.9288228021063780  5.5466443655792625
  4.0920028513443611  1.4201431978866794  0.7738850293746494
  0.3596973592056392 27.4445571195133233  5.4302351651746505
  4.8113978368576520 15.8524933565866792  3.8824651064253510
  8.5437027947923490 13.0122069608133195  8.5388152422253505
  4.9066641145226173 24.6879784412545256  1.4490557152513472
  8.4484365171273836  4.1767223091159815  6.1054058510513469
  3.9967363065773833 10.2556282825545235  3.2072944205486533
  0.4549639039726168 18.6090720348454752  7.8636445563486541
  3.6592976888163058  3.8649834302292603  3.4186922697043602
  0.7924025217336946 24.9997173201412437  8.0750424055043606
  5.2441027322836948 18.2973331559587571  1.2376578660956401
  8.1109978993663052 10.5673671614412452  5.8940080018956404
  6.1451267124446076 26.5872760396511474  2.5181545911375527
  7.2099739192053933  2.2774249127722608  7.1745047269375535
  2.7582737086553921 12.1549250438748384  2.1381955446624472
  1.6934265018946080 16.7097744364488534  6.7945456804624476
  6.1887537128372143 25.1757919632126850  2.0012994466827450
  7.1663469188127866  3.6889087871578208  6.6576495824827457
  2.7146467082627863 10.7434418045126847  2.6550506891172554
  1.7370535022872138 18.1212585128873158  7.3114008249172553
  7.1031328915671814 27.5080596622645039  2.0785943653639105
  6.2519677400828195  1.3566408571883994  6.7349445011639109
  1.8002675295328183 13.0757095035645019  2.5777557704360903
  2.6514326810171820 15.7889908138354969  7.2341059062360902
  6.5724902709866244 24.2434622872841672  3.1169606691521170
  6.7826103606633765  4.6212384630863390  7.7733108049521178
  2.3309101501133767  9.8111121285841651  1.5393894666478833
  2.1207900604366237 19.0535881888158336  6.1957396024478832
  2.4146022031057206  4.4653690236429791  1.3512727907837596
  2.0370980074442797 24.3993317267275245  6.0076229265837595
  6.4887982179942805 18.8977187493724763  3.3050773450162407
  6.8663024136557205  9.9669815680275260  7.9614274808162415
  5.8752648682660773  7.2254114370751639  5.2848641095016795
  7.4798357633839236 21.6392897462658453  0.6285139737016792
  3.0281355528339229 21.6577607298341555  8.6841862978983215
  1.4235646577160774  7.2069387216248364  4.0278361620983212
  4.8604553327861018  7.2155978719377529  0.4251248139620414
  8.4946452988638992 21.6491033114032589  5.0814749497620424
  4.0429450883138989 21.6479471646967419  4.2312253218379592
  0.4087551222361014  7.2167522867622473  8.8875754576379595
  7.7472049848703612 10.3552108347614471  2.0524256589753138
  5.6078956467796397 18.5094894826385570  6.7087757947753150
  1.1561954362296394 24.7875609934614438  2.6039244768246865
  3.2955047743203609  4.0771393239385549  7.2602746126246860
  7.7054481170260063  4.0130591408046206  2.0617387969438266
  5.6496525146239946 24.8516416095658847  6.7180889327438278
  1.1979523040739946 18.4454088665341160  2.5946113388561738
  3.2537479064760060 10.4192914508658845  7.2509614746561732
  7.5861423822186582  7.1772077050568104  2.3900109972573125
  5.7689582494313427 21.6874921793726863  7.0463611330573128
  1.3172580388813426 21.6095582967273145  2.2663391385426879
  3.1344421716686579  7.2551420206726860  6.9226892743426882
