# Supplementary material for: Temperature-Dependent Chirality in Halide Perovskites
Source: J Phys Chem Lett. 2024 Jul 31;15(31):8057–64. doi: 10.1021/acs.jpclett.4c01629 (PMC11318036; doi:10.1021/acs.jpclett.4c01629)
Supplement: Supplementary file 1 — jz4c01629_si_001.zip [file jz4c01629_si_001.zip › perovskite_structures/r-mba2pbi4/S-MBA2PbI4_PBE-D3BJ.vasp]

 H  C  N  I Pb 
 1.0000000000000000
     8.7640054485870973    0.0000000000000000    0.0000000000000000
     0.0000000000000000   28.5264395596906581    0.0000000000000000
     0.0000000000000000    0.0000000000000000    9.1164240227585829
 H   C   N   I   Pb 
  96  64   8  16   4
Cartesian
  7.6687142625947109  0.7261222297791258  1.9981647485943068
  5.4772939102859350 27.8003178433874787  6.5563767599735963
  1.0952911859923862 14.9893414961485067  2.5600472627849844
  3.2867115383011654 13.5370972077489000  7.1182592741642781
  1.0841400409691044 28.0664455871461698  2.3419791888002717
  3.2978625518643185  0.4599935446479457  6.9001912001795596
  7.6798652761578667 13.8032258073008549  2.2162328225790220
  5.4661428967227792 14.7232137523898157  6.7744448339583148
  2.6572103324929666 26.8261683492126686  0.8916410051881983
  1.7247923918005830  1.7002717524804882  5.4498530165674950
  6.1067953790142582 12.5629477135740775  3.6665710061910910
  7.0392127938663878 15.9634909903233204  8.2247830175703793
  5.9072276106311676  1.4959214500166114  3.5380131642182273
  7.2387805622494783 27.0305175961980950  8.0962251755975192
  2.8567778379559265 15.7591417433378922  1.0201988471610630
  1.5252248863376232 12.7672986436194797  5.5784108585403542
  4.6122263857711649 28.0135491004455801  8.9922697157272786
  8.5337817871094810  0.5128901169279847  4.4340577043479898
  4.1517790628159323 13.7503293206002457  4.6823663184105948
  0.2302236614776186 14.7761102390904071  0.1241543070313016
  4.3663010207767057  3.8796975747379427  1.3278275468145200
  0.0157017035168421 24.6467415570559858  5.8860395581938167
  4.3977041736542439 18.1429177824800014  3.2303844645647732
 -0.0157014493606947 10.3835217772106585  7.7885964759440576
  4.2504266231108918 26.0523994212299854  3.6633120675041586
  0.1315761011826582  2.4740397105641549  8.2215240788834461
  4.5135788254762090 11.7891796413846492  0.8948999438751366
 -0.1315761011826582 16.7372599183060018  5.4531119552544292
  1.4036648977753681  1.9595284934345500  2.7548505372209209
  2.9783378265181804 26.5669114941526452  7.3130625486002110
  7.3603408137318498 16.2227478453833420  1.8033614741583717
  5.7856673591487962 12.3036917143073126  6.3615734855376633
  4.1807431013298473 28.4062432714164537  4.3780614148057246
  0.2012596229636977  0.1201961741684370  8.9362734261850143
  4.5832626101774236 14.1430234915711228  0.1801505965735664
  8.5627455627032223 14.3834160681195318  4.7383626079528600
  4.9584592401870458  1.8946259487519712  0.3070845378597497
  8.1875489326936002 26.6318142670467601  4.8652965492390488
  3.8055462084000564 16.1578450724892271  4.2511274735195403
  0.5764565158934931 12.3685936314081601  8.8093394848988265
  6.3126502750221789 22.9662538246654151  2.8917643757622962
  6.8333578978584670  5.5601857350252404  7.4499763871415894
  2.4513551735649202  8.7030340448200700  1.6664476356169968
  1.9306475507286296 19.8234055148705721  6.2246596469962849
  6.0007355958996511 24.1783328446423873  4.0166801958576421
  7.1452725769809948  4.3481071429449960  8.5748922072369300
  2.7632698526874471  9.9151130647970724  0.5415318155216513
  1.6187328716061029 18.6113264948935999  5.0997438269009443
  7.5166942936629670 24.0639144012979251  3.2727207750770004
  5.6293138792176789  4.4625255862892574  7.8309327864562928
  1.2473111549241291  9.8006946214525943  1.2854912363022895
  3.1346915693694193 18.7257449382380621  5.8437032476815816
  2.3751062828782130  4.3793364637943046  0.2768132700451496
  2.0068964414153374 24.1471022401032940  4.8350252814244437
  6.3888991657088914 18.6425570994326932  4.2813987413341419
  6.7571090071717546  9.8838833160510191  8.8396107527134316
  2.5035361680318817  5.4125052075857143  1.5938039543600073
  1.8784665562616683 23.1139343521049305  6.1520159657392934
  6.2604690263990737 19.6757249874310567  2.9644080570192815
  6.8855391464815723  8.8507145722596121  7.5226200683985809
  1.4062830202253529  4.1492412165071100  1.6527612018575377
  2.9757197040681964 24.3771983431835473  6.2109732132368274
  7.3577224283617415 18.4124609963524399  2.9054508095217515
  5.7882857445189044 10.1139785633382164  7.4636628209010469
  4.8492551591389077 23.3253192773941507  1.0480643268714349
  8.2967530137417373  5.2011194265032534  5.6062763382507308
  3.9147502894481949  9.0621003533420605  3.5101476845078574
  0.4672524348453564 19.4643400621418365  8.0683596958871444
  4.5149978810001743 24.9777585680362400  0.5091693067284259
  8.6310102918804716  3.5486809916542219  5.0673813181077128
  4.2490075675869221 10.7145387881909002  4.0490427046508648
  0.1329951567066258 17.8119007714995448  8.6072547160301625
  3.9342568559386639 24.4339616070657080  2.0998777714305747
  0.4477458683548873  4.0924771253582257  6.6580897828098617
  4.8297488555686217 10.1707426544871016  2.4583342399487154
  8.3162593173120243 18.3556977324702792  7.0165462513280126
  2.7294771184024347  3.6113025114493018  3.9228795428014700
  1.6525256058911202 24.9151366203448390  8.4810915541807681
  6.0345280672645458 17.8745227191911482  0.6353324685778188
  7.1114801056161001 10.6519168404994993  5.1935444799571071
  3.9111336450892074  4.8829643689963014  3.5341054127975204
  0.4708690792043431 23.6434756185910864  8.0923174241768105
  4.8528715405777048 19.1461837209449008  1.0241065985817721
  8.2931366323029412  9.3802558387457555  5.5823186099610638
  4.4473551308725634  3.2045724062074665  3.7436150166262330
 -0.0653524065790167 25.3218664973751366  8.3018270280055262
  4.3166503177145339 17.4677928421608506  0.8145969947530585
  0.0653524065790175 11.0586475733230589  5.3728090061323481
  6.8779493454835929 24.7401380640019539  1.2371656214785327
  6.2680588273970530  3.7863023514819560  5.7953776328578277
  1.8860561031035061 10.4769174283633681  3.3210463899007565
  2.4959466211900407 18.0495212755340333  7.8792584012800466
  7.7925461130860754 26.8497190816897664  1.3386991295089834
  5.3534620597945706  1.6767197363136213  5.8969111408882746
  0.9714593355010159 12.5865001576374755  3.2195128818703056
  3.4105433887925334 15.9399402578462208  7.7777248932495997
  6.9434627196585321  0.0108876011029955  2.3864931076786000
  6.2025454532221138 -0.0108883713168265  6.9447051190578915
  1.8205427289285645 14.2741082367415810  2.1717189037006950
  2.5614599953649830 14.2523321787423392  6.7299309150799829
  1.9121870855133296  0.0663693449523804  1.8681084358040181
  2.4698156387802244 28.4600697012623129  6.4263204471833077
  6.8518183630737628 14.3295896382736725  2.6901035755752769
  6.2941898098068831 14.1968507772102548  7.2483155869545666
  2.8051958272878061 27.8941320928003442  1.0547864706656225
  1.5768068970057409  0.6323074954168455  5.6129984820449135
  5.9588096212992872 13.6309123129550187  3.5034255407136654
  7.1871985515813588 14.8955272467356412  8.0616375520929608
  5.9409619947422136  0.4451000784943561  3.2511728452313338
  7.2050461781384323 28.0813389677203453  7.8093848566106230
  2.8230434538448854 14.7083203718156401  1.3070391661479579
  1.5589592704486628 13.8181200436680758  5.8652511775272513
  3.1997790505589689  2.0987765777953444  1.5483431990901484
  1.1822236737345790 26.4276627536837871  6.1065552104694438
  5.5642266609482540 16.3619965858522001  3.0098688122891439
  7.5817815119323919 12.1644429738384421  7.5680808236684305
  3.8939525758537501  0.0292555113975718  0.4890617634042053
  0.4880501484397988 28.4971848755597783  5.0472737747834993
  4.8700528727333507 14.2924744639762089  4.0691502479750863
  8.2759553001472952 14.2339642399212156  8.6273622593543760
  3.4662273492996789  3.5525327719841426  1.8684377949833171
  0.9157753749938691 24.9739063598097886  6.4266498063626081
  5.2977780992874139 17.8157529797262022  2.6897742163959748
  7.8482300735932320 10.7106865799644506  7.2479862277752662
  5.0256422284474684 26.7383383074910448  3.3174599783721357
  8.1203659444331784  1.7881019083078871  7.8756719897514262
  3.7383632201396297 12.4751176718524448  1.2407520330071566
  0.6436395041539179 16.0513210320449424  5.7989640443864481
  2.1059838255104451  1.4263577384481110  2.1107821336104218
  2.2760188987831045 27.1000826770356085  6.6689941449897212
  6.6580218859967761 15.6895766625003787  2.4474298777688728
  6.4879862868838698 12.8368620413972305  7.0056418891481531
  4.9841193434306907 28.0711429533217540  3.7225618310895636
  8.1618888294499552  0.4552968345804165  8.2807738424688644
  3.7798861051564097 13.8079231734764445  0.8356501802897247
  0.6021166191371399 14.7185163862142314  5.3938621916690099
  4.0921793731759042  1.3877204129266356  0.7351262682875562
  0.2898233511176440 27.1387191467640321  5.2933382796668509
  4.6718263383313801 15.6509401927719551  3.8230857430917342
  8.4741818345492650 12.8754993669186888  8.3812977544710243
  4.7628572764141524 24.3663894614737053  1.3853403208349369
  8.3831508964664945  4.1600505261134684  5.9435523322142281
  4.0011481721729396 10.1031696816283851  3.1728716905443526
  0.3808545521206062 18.4232698780622819  7.7310837019236462
  3.6401902800555752  3.8339999391037476  3.3526742113825350
  0.7418124442379723 24.6924400484834194  7.9108862227618220
  5.1238151685315163 18.0972192910525678  1.2055377999967600
  8.0221930043491287 10.4292202686381099  5.7637498113760524
  6.0350879517473590 26.2912497851343154  2.4515257745860621
  7.1109202211332869  2.2351904021378504  7.0097377859653536
  2.7289174968397427 12.0280291780222903  2.1066862367932329
  1.6530852274538077 16.4984095544016718  6.6648982481725207
  6.0706706781942268 24.8586445335745836  1.9747035600152070
  7.0753374946864191  3.6677954540126092  6.5329155713944989
  2.6933347703928767 10.5954247537292368  2.5835084513640827
  1.6886679539006784 17.9310148059614036  7.1417204627433755
  6.9989461350251698 27.1985963572252629  2.0003732515656978
  6.1470620378554770  1.3278434021503913  6.5585852629449839
  1.7650593135619270 12.9353765773799232  2.5578387598135985
  2.6169434107316198 15.5910629823107243  7.1160507711928904
  6.4873411182270946 23.9593292423923998  3.1213724263756411
  6.6586670546535514  4.5671107451947828  7.6795844377549285
  2.2766643303600076  9.6961094625470690  1.4368395850036524
  2.1053383939335419 18.8303300971435874  5.9950515963829458
  2.3574418627104117  4.4252102828147075  1.3227853188360705
  2.0245608615831405 24.1012297047724822  5.8809973302153660
  6.4065635858766878 18.6884296347635050  3.2354266925432182
  6.7394445870039581  9.8380099249271531  7.7936387039225083
  5.8783019392777014  7.1664526338826597  5.2356304837584320
  7.2677062336029445 21.3599877816012658  0.6774184723791371
  2.8857035093093959 21.4296715579347214  8.4390055503794432
  1.4962992149841521  7.0967671459626747  3.8807935390001544
  4.7390543095577273  7.1246153512515420  0.4950113829913844
  8.4069538633229186 21.4018250642321668  5.0532233943706775
  4.0249511390293629 21.3878342753038204  4.0632006283879054
  0.3570515852641852  7.1386044285937871  8.6214126397671969
  7.6487543445618522 10.2773847185594907  2.0110497930854812
  5.4972538283187937 18.2490548411311657  6.5692618044647721
  1.1152511040252453 24.5406044984048215  2.5471622182938107
  3.2667516202683062  3.9858350612858424  7.1053742296731022
  7.6014735600279284  3.9128228899192639  2.0194051965719200
  5.5445346128527175 24.6136170976679338  6.5776172079512145
  1.1625318885591722 18.1760422418678509  2.5388068148073715
  3.2194708357343766 10.3503973178227966  7.0970188261866598
  7.4236022594442801  7.0938150339695101  2.3616649327627406
  5.7224059134363658 21.4326240978246219  6.9198769441420316
  1.3404031891428199 21.3570352417113654  2.1965470786165473
  3.0415995351507279  7.1694043179792875  6.7547590899958427
