# Supplementary material for: Temperature-Dependent Chirality in Halide Perovskites
Source: J Phys Chem Lett. 2024 Jul 31;15(31):8057–64. doi: 10.1021/acs.jpclett.4c01629 (PMC11318036; doi:10.1021/acs.jpclett.4c01629)
Supplement: Supplementary file 1 — jz4c01629_si_001.zip [file jz4c01629_si_001.zip › perovskite_structures/r-mba2pbi4/S-MBA2PbI4_SCAN.vasp]

 H  C  N  I Pb 
 1.0000000000000000
     8.8682381110664092    0.0000000000000000    0.0000000000000000
     0.0000000000000000   28.7558169679852433    0.0000000000000000
     0.0000000000000000    0.0000000000000000    9.1857523379286086
 H   C   N   I   Pb 
  96  64   8  16   4
Cartesian
  7.7691112425128344  0.7074625649410681  2.0136327599074488
  5.5332459240867795 28.0483549206489435  6.6065089288717518
  1.0991268685535667 15.0853705313289215  2.5792434090568563
  3.3349921869796391 13.6704455739817288  7.1721195780211611
  1.0831507771507825 28.3785045790884389  2.3893110861187141
  3.3509681453588094  0.3773119575596253  6.9821872550830166
  7.7850872008920149 14.0005960950958048  2.2035650828455919
  5.5172699657075990 14.7552208728894243  6.7964412518098962
  2.6320140342652070 27.1083697086660536  0.9639048160064504
  1.8021050212679974  1.6474478056798649  5.5567809849707537
  6.2362243428483071 12.7304603619988370  3.6289713529578531
  7.0661328237513068 16.0253557433118097  8.2218475219221592
  6.0195951342575285  1.4710575672283166  3.5509253263303013
  7.2827620323420854 27.2847588831521790  8.1438014952946087
  2.8486429768088795 15.8489665688256842  1.0419508426340038
  1.5854760787243261 12.9068512330782141  5.6348270115983050
  4.5895249802567539 28.2477233427521170  9.1217996797753020
  8.7128321863428599  0.5080932801634898  4.5289235108110031
  4.2787131308096518 13.8698148587595131  4.6568288271176108
  0.1554059247235529 14.8860021092257480  0.0639526581533028
  4.4091625236613350  3.8846044491753058  1.3306401680575541
  0.0249565318718681 24.8712120874725535  5.9235163370218471
  4.4590753302261747 18.2625133645053133  3.2622360009067490
 -0.0249562746929735 10.4933036034799230  7.8551121698710658
  4.3714757654019234 26.2809354273873090  3.6688480726011070
  0.0626432901312804  2.4748811092607470  8.2617242415654122
  4.4967623456644850 11.9030269433946803  0.9240280963631963
 -0.0626432901312804 16.8527900245905577  5.5169042653274998
  1.4360438455797748  2.0288618388091666  2.7785776021379620
  2.9980752099534311 26.7269555605132680  7.3714537711022654
  7.4321945315337361 16.4067698914645952  1.8142985668263432
  5.8701626350658778 12.3490470765206499  6.4071747357906474
  4.3045290601019373 28.6200592161276894  4.3849236891325987
  0.1295899954312619  0.1357576368342960  8.9777998580969101
  4.5637093170116376 14.2421507321350393  0.2079524798317026
  8.7386478495879771 14.5136662358501738  4.8008286487960019
  4.9631179364203506  1.8887537548783759  0.3316877012905270
  8.3392392301792633 26.8670638744906149  4.9245638702548309
  3.9051201746460560 16.2666615774872483  4.2611884676737777
  0.5289988808871496 12.4891545278234251  8.8540646366380820
  6.4126777810001157 23.1966024344242179  2.8742379730980385
  6.8896793855994982  5.5592145335610201  7.4671141420623419
  2.4555603300662949  8.8186939504315980  1.7186381958662649
  1.9785587254669088 19.9371230175536454  6.3115143648305709
  6.0417732903534320 24.3747297048022560  3.9976917304507715
  7.2605838762461818  4.3810876945203816  8.5905678994150758
  2.8264648207129861  9.9968212208096290  0.5951844385135321
  1.6076542348202212 18.7589957471756072  5.1880606074778379
  7.5728004568467515 24.2938429630422625  3.3189567446606629
  5.7295567097528624  4.4619744362801486  7.9118329136249663
  1.2954376542196535  9.9159344790496711  1.2739194243036425
  3.1386814013135509 18.8398824889356042  5.8667955932679465
  2.4141269150098053  4.3991534093482185  0.2884459609404500
  2.0199921405233985 24.3566626959626440  4.8813221299047553
  6.4541111960566067 18.7770627560152192  4.3044302080238523
  6.8482459705430072  9.9787550746444058  8.8973063769881584
  2.5786430087361514  5.4394990333805691  1.5767960931425229
  1.8554760467970532 23.3163179346046761  6.1696722621068245
  6.2895948451513686 19.8174075173731907  3.0160800758217805
  7.0127623214482453  8.9384094506120455  7.6089562447860883
  1.4743862695363201  4.2018975313418698  1.6701809956745219
  2.9597327859968794 24.5539194366433620  6.2630571646388269
  7.3938518415300845 18.5798060153345013  2.9226951732897835
  5.9085053250695294 10.1760109526507527  7.5155713422540860
  4.9443399410560316 23.5867675540332549  1.0381882502825133
  8.3580172255435823  5.1690485512774114  5.6310644192468224
  3.9238981700103772  9.2088599327152139  3.5546879186817892
  0.5102208855228266 19.5469578979446119  8.1475640876460904
  4.5965515996482376 25.2455630831400484  0.5519514961237543
  8.7058055669513763  3.5102538848449836  5.1448276650880587
  4.2716865114181681 10.8676545991474551  4.0409246728405490
  0.1624325441150332 17.8881623688376159  8.6338008418048542
  4.0522992179683035 24.6597868087520737  2.1286950219320473
  0.3818198375649035  4.0960293253145270  6.7215711908963511
  4.8159391591452732 10.2818791586781071  2.4641811470322570
  8.4864180074543416 18.4739386432257930  7.0570573159965617
  2.7636533259555445  3.6674384302781253  3.9054391416021228
  1.6704657295776593 25.0883781063699161  8.4983153105664240
  6.1045845190637600 18.0453473456079472  0.6874370273621827
  7.1977726475358539 10.7104696223773121  5.2803131963264880
  3.9597975398308960  4.9127282480169203  3.5159626558299237
  0.4743215157023058 23.8430891513057048  8.1088388247942191
  4.9084403051883436 19.2906363006721584  1.0769135131343850
  8.3939168614112702  9.4651806673131045  5.6697896820986928
  4.4692969158770088  3.2376865207011880  3.7503670086551599
 -0.0351778603438062 25.5181297859003209  8.3432431776194687
  4.3989411951893960 17.6155956660775459  0.8425091603091452
  0.0351778603438062 11.1402221645822799  5.4353853292734442
  6.9745704004547839 24.9638940108670262  1.2537814253638573
  6.3277867661448299  3.7919238197928227  5.8466575943281649
  1.8936677106116202 10.5859846641998008  3.3390947436004499
  2.5404513449215851 18.1698314411108406  7.9319709125647480
  7.8865799993235219 27.0783899328200448  1.3471580891609587
  5.4157771672760919  1.6774262875141082  5.9400342581252721
  0.9816581117428810 12.7004823115017924  3.2457180798033427
  3.4524609437903235 16.0553355191578220  7.8385942487676408
  7.0468728788677364 28.7526695956672320  2.3980265525933313
  6.2554842877318775  0.0031465959110017  6.9909027215576387
  1.8213652321986726 14.3747619743491750  2.1948496163709703
  2.6127538233345322 14.3810558563106348  6.7877257853352742
  1.9147195113573530  0.1296253681174550  1.9154235228690129
  2.5193995441758497 28.6261910822630625  6.5082996918333187
  6.9535185997090592 14.5075343697148007  2.6774526460952943
  6.3488385668905547 14.2482834609450020  7.2703288150595942
  2.7923125050673505 28.1696068282451648  1.1128292673016815
  1.6418065504658568  0.5862101684959954  5.7057054362659851
  6.0759256059990578 13.7916983442525520  3.4800469016626221
  7.2264315606005560 14.9641186237327020  8.0729230706269277
  6.0528331228611574  0.4275481771158149  3.2629972713604496
  7.2495240437384565 28.3282682732646727  7.8558734403247517
  2.8154049882052536 14.8054571787131923  1.3298788976038520
  1.6187140673279519 13.9503606519464345  5.9227550665681612
  3.2215781637388488  2.1299501309150592  1.5692579212750366
  1.2125408917943565 26.6258666070236494  6.1621340902393369
  5.6466602133746662 16.5078588449542139  3.0236182476892659
  7.6556969532249477 12.2479581230310099  7.6164944166535760
  3.8841329047063846  0.0485289613163140  0.5413727602672062
  0.5499861508268209 28.7072888405875872  5.1342489292315117
  4.9841052063600291 14.4264366113902796  4.0515034086970987
  8.3182519602395857 14.3293794939203831  8.6443795776614021
  3.5132342197359727  3.5752996586155641  1.8730027024253622
  0.9208848357972331 25.1805168780322575  6.4658788713896600
  5.3550038913304387 17.9532085739456058  2.7198734665389375
  7.9473532752691751 10.8026083940396678  7.3127496355032529
  5.1415057707529748 26.9630500731859044  3.3233107424639594
  8.1608513958466400  1.7927675561832870  7.9161869114282650
  3.7267323403134349 12.5851407265187145  1.2695654265003395
  0.7073867152197706 16.1706753787919588  5.8624415954646478
  2.1251249444782383  1.4834903050101231  2.1408709123766521
  2.3089941110549690 27.2723275256494979  6.7337470813409501
  6.7431134326352700 15.8613979263283653  2.4520052565876527
  6.5592437339643439 12.8944181789824928  7.0448814255519627
  5.1018678571199976 28.2873813041252902  3.7309907564801010
  8.2004893094796163  0.4684358939065241  8.3238669254444080
  3.7663702539464112 13.9094728201326543  0.8618854124842015
  0.6677488015867944 14.8463441478525731  5.4547615814485049
  4.0970366478270215  1.4011905293688072  0.7665800575532210
  0.3370824077061818 27.3546264386164069  5.3594562265175281
  4.7712017292865472 15.7790990133614564  3.8262961114110849
  8.5311554373130658 12.9767179546238260  8.4191722803753848
  4.8608370496395636 24.6128012774194112  1.3996176882111713
  8.4415201169600493  4.1430161219030301  5.9924938571754742
  4.0074010614268447 10.2348927934267913  3.1932584807531330
  0.4267179941063610 18.5209241745584521  7.7861346497174386
  3.6794830769457110  3.8709328069062368  3.3474217230671970
  0.7546359785874941 24.8848845924161921  7.9402978920314951
  5.1887550341206961 18.2488408595616747  1.2454544458971102
  8.1136021324789169 10.5069761084235864  5.8383306148614178
  6.1440053971126805 26.5167705950782491  2.4618701889466226
  7.1583517694869334  2.2390470055348093  7.0547463579109273
  2.7242327139537275 12.1388612771669724  2.1310059800176786
  1.7098863415794763 16.6169548568996142  6.7238821489819856
  6.1704556833806521 25.0913170532478951  1.9818607240193737
  7.1319014832189627  3.6645003460745529  6.5747368929836751
  2.6977824276857589 10.7134085692552539  2.6110154449449325
  1.7363366278474457 18.0424083987299717  7.2038916139092377
  7.1002454627515830 27.4216110778450961  2.0102060575191474
  6.2021117038480309  1.3342060914307554  6.6030822264834494
  1.7679926483148278 13.0437025938525046  2.5826701114451569
  2.6661264072183761 15.7121143741327689  7.1755462804094634
  6.5618516061781502 24.1809541046806586  3.1269666287749986
  6.7405055604214636  4.5748632946417773  7.7198427977393003
  2.3063865048882652  9.8030456206880281  1.4659095401893054
  2.1277325506449412 18.9527713472972046  6.0587857091536126
  2.4146037060190277  4.4579263594222605  1.3246143178440521
  2.0195153495141756 24.2978910399001968  5.9174904868083553
  6.4536344050473797 18.8358344120776700  3.2682618511202506
  6.8487227615522341  9.9199825559075308  7.8611380200845575
  5.9346162604763562  7.2094243744309718  5.2486112265864477
  7.3677409061232577 21.5463934562288486  0.6557350576221480
  2.9336218505900495 21.5873319957490146  8.5300172803064651
  1.5004972049431544  7.1684841095616534  3.9371411113421533
  4.8449761470087678  7.1916667152717695  0.4739029051118461
  8.4573810195908461 21.5641511153878582  5.0667790740761482
  4.0232619640576486 21.5695743365900086  4.1189732638524585
  0.4108570914755584  7.1862417687208513  8.7118494328167646
  7.7412749269504433 10.3470600645191020  2.0429366055653535
  5.5610822396491706 18.4087569034661414  6.6358127745296587
  1.1269631841159677 24.7249685485117219  2.5499395633989481
  3.3071558714172404  4.0308484194735206  7.1428157323632542
  7.6917073853796252  3.9879708681452355  2.0439239182473932
  5.6106497812199887 24.7678465311772058  6.6368000872117001
  1.1765307256867861 18.3658789208004549  2.5489522507169147
  3.2575883298464188 10.3899380471847795  7.1418284196812127
  7.5625495010483457  7.1584505778383427  2.3722890295907693
  5.7398076655512682 21.5973659588097497  6.9651651985550709
  1.3056886100180605 21.5363594931681170  2.2205871393735328
  3.1284304455151433  7.2194574748170943  6.8134633083378420
