# Supplementary material for: Temperature-Dependent Chirality in Halide Perovskites
Source: J Phys Chem Lett. 2024 Jul 31;15(31):8057–64. doi: 10.1021/acs.jpclett.4c01629 (PMC11318036; doi:10.1021/acs.jpclett.4c01629)
Supplement: Supplementary file 1 — jz4c01629_si_001.zip [file jz4c01629_si_001.zip › perovskite_structures/rac-1nea2pbbr4/rac-1NEA2PbBr4_Exp.vasp]

 H  C  N Br Pb 
 1.0000000000000000
    19.2528000000000006    0.0000000000000000    0.0000000000000000
     0.0000000000000000    8.0769000000000002    0.0000000000000000
    -0.0428052151303391    0.0000000000000000    8.7278950333718868
 H   C   N   Br  Pb 
  56  48   4   8   2
Cartesian
  6.9667169034192336  2.7532859796000002  0.4367700511550294
 12.2646804890155980  6.7917359796000003  3.9271774655309142
 12.2432778814504282  5.3236140204000000  8.2911249822168571
  6.9453142958540646  1.2851640203999999  4.8007175678409730
  6.8212432724920511  3.3549181068000000  1.7517409005679379
 12.4101541199427796  7.3933681068000006  2.6122066161180055
 12.3887515123776097  4.7219818931999997  6.9761541328039485
  6.7998406649268812  0.6835318931999999  6.1156884172538817
  7.7611749505000613  3.9161334264000001  0.7957832854577485
 11.4702224419347711  7.9545834264000002  3.5681642312281947
 11.4488198343696013  4.1607665736000001  7.9321117479141385
  7.7397723429348915  0.1223165735999999  5.1597308021436916
  6.0684944628688156  5.2989713985000000  0.7355869934125827
 13.1629029295660143  1.2605213984999992  3.6283605232733604
 13.1415003220008462  2.7779286015000002  7.9923080399593038
  6.0470918553036457  6.8163786015000003  5.0995345100985263
  5.0357796113074693  2.0922967143000002  1.3547438670799845
 14.1956177811273623  6.1307467143000007  3.0092036496059591
 14.1742151735621924  5.9846032856999996  7.3731511662919020
  5.0143770037422994  1.9461532856999999  5.7186913837659281
  2.9226257898885262  1.3289085108000001  1.9328272667203379
 16.3087716025463045  5.3673585107999999  2.4311202499656051
 16.2873689949811364  6.7479914892000004  6.7950677666515489
  2.9012231823233567  2.7095414891999998  6.2967747834062813
  1.0886263412482491  2.7371321796000001  1.7437810602975030
 18.1427710511865818  6.7755821795999998  2.6201664563884406
 18.1213684436214137  5.3397678204000005  6.9841139730743835
  1.0672237336830794  1.3013178204000000  6.1077285769834466
  4.3834629643916445  6.4087293815999997  0.0147414147113651
 14.8479344280431871  2.3702793815999996  4.3492061019745787
 14.8265318204780172  1.6681706184000005  8.7131536186605221
  4.3620603568264746  5.7066206184000006  4.3786889313973090
  2.5066968918314596  7.8170015118000000  8.5535727858703492
 16.6818952854730327  3.7785515117999999  4.5382697641874801
 16.7032978930382008  0.2598984882000003  0.1743222475015367
  2.5280994993966290  4.2983484882000003  4.1896252691844067
  0.4363291611585009  7.0536617697000015  0.4037349684537168
 18.7950682312763320  3.0152117697000000  3.9602125482322266
 18.7736656237111603  1.0232382302999992  8.3241600649181695
  0.4149265535933313  5.0616882302999988  4.7676824851396606
  0.1570785243798348  4.8820579742999994  1.1708645745169053
 19.0743188680549949  0.8436079742999997  3.1930829421690379
 19.0529162604898232  3.1948420257000003  7.5570304588549808
  0.1356759168146652  7.2332920257000008  5.5348120912028493
  6.8785362601765634  4.8031305074999997  7.3346349655096326
 12.3100559171279293  0.7646805075000005  5.7572075845481976
 12.3314585246930992  3.2737694925000005  1.3932600678622546
  6.8999388677417333  7.3122194925000006  2.9706874488236887
  5.3507171759080601  5.1388468560000007  7.2313228719996090
 13.8378750013964336  1.1003968559999993  5.8605196780582212
 13.8592776089616034  2.9380531439999999  1.4965721613722776
  5.3721197834732299  6.9765031439999996  2.8673753553136661
  5.8315489457965022  3.6480045771000000  7.1699221304398382
 13.3570432315079888  7.6864545771000001  5.9219204196179920
 13.3784458390731587  4.4288954229000002  1.5579729029320486
  5.8529515533616712  0.3904454229000002  2.8059746137538943
  5.9107327804430128  4.4043335700000004  0.3674443809049564
 13.3206646119918197  0.3658835700000009  3.9965031357809866
 13.2992620044266499  3.6725664299999998  8.3604506524669304
  5.8893301728778429  7.7110164299999999  4.7313918975908997
  4.4684060302992625  3.9576810000000000  0.8195493436336203
 14.7629913621355673  7.9961310000000001  3.5443981730523233
 14.7415887545703974  4.1192190000000002  7.9083456897382671
  4.4470034227340927  0.0807690000000001  5.1834968603195630
  4.3005803959834061  2.6564924100000002  1.2786366223889813
 14.9308169964514263  6.6949424100000003  3.0853108942969625
 14.9094143888862565  5.4204075899999999  7.4492584109829059
  4.2791777884182363  1.3819575899999998  5.6425841390749243
  3.0339720689427310  2.1993398699999998  1.6251340552138454
 16.1974253234921015  6.2377898700000003  2.7388134614720978
 16.1760227159269299  5.8775601300000000  7.1027609781580407
  3.0125694613775611  1.8391101300000001  5.9890815718997894
  1.9351936567394257  3.0433759200000003  1.5116714197800107
 17.2962037356954070  7.0818259200000000  2.8522760969059324
 17.2748011281302354  5.0335240800000003  7.2162236135918754
  1.9137910491742560  0.9950740799999999  5.8756189364659548
  2.1030192910552810  4.3445645100000005  1.0525841410246495
 17.1283781013795497  0.3061145100000004  3.3113633756612941
 17.1069754938143781  3.7323354899999996  7.6753108923472366
  2.0816166834901115  7.7707854899999997  5.4165316577105935
  3.3696276180959561  4.8017170500000006  0.7060867081997856
 15.8617697743388746  0.7632670500000003  3.6578608084861579
 15.8403671667737047  3.2751829500000000  8.0218083251721009
  3.3482250105307867  7.3136329499999997  5.0700342248857284
  3.5355322529333253  6.1029056400000004  0.2461266399410872
 15.6958651395015067  2.0644556400000003  4.1178208767448563
 15.6744625319363369  1.9739943599999996  8.4817683934307997
  3.5141296453681554  6.0124443599999999  4.6100741566270305
  2.4367495602085065  6.9461339999999998  0.1335367940105898
 16.7946478322263246  2.9076839999999993  4.2304107226753533
 16.7732452246611530  1.1307660000000002  8.5943582393612967
  2.4153469526433367  5.1692160000000005  4.4974843106965334
  1.1720707936893444  6.4889814599999998  0.4791614373321166
 18.0593265987454856  2.4505314599999992  3.8847860793538267
 18.0379239911803175  1.5879185400000000  8.2487335960397701
  1.1506681861241748  5.6263685400000005  4.8431089540180592
  1.0042408788519754  5.1877928700000000  0.9391215055908150
 18.2271565135828553  1.1493428700000008  3.4248260110951283
 18.2057539060176836  2.8891071300000002  7.7887735277810712
  0.9828382712868059  6.9275571300000003  5.3030690222767589
  5.9948072405680497  4.5069102000000001  7.5635938359200772
 13.1937849367364404  0.4684602000000004  5.5282487141377530
 13.2151875443016102  3.5699897999999997  1.1643011974518096
  6.0162098481332196  7.6084398000000002  3.1996463192341342
  6.9709233080567055  3.5191053299999999  0.8902452934039325
 12.2604740843781244  7.5575553299999996  3.4737022232820109
 12.2390714768129545  4.5577946700000007  7.8376497399679543
  6.9495207004915356  0.5193446700000002  5.2541928100898758
  9.6251111225385220  5.5360687980000005  1.6760176832584037
  9.6062862698963087  1.4976187980000011  2.6879298334275399
  9.5848836623311389  2.5408312019999997  7.0518773501134833
  9.6037085149733521  6.5792812019999998  6.0399651999443469
  6.6621535506722864  3.8253813779999999  4.1392914985269513
 12.5692438417625425  7.8638313779999995  0.2246560181589917
 12.5478412341973744  4.2515186220000007  4.5886035348449346
  6.6407509431071174  0.2130686220000001  8.5032390152128947
  9.6049973924348304  4.0384500000000001  4.3639475166859434
  9.6264000000000003  0.0000000000000000  0.0000000000000000
