# Supplementary material for: Temperature-Dependent Chirality in Halide Perovskites
Source: J Phys Chem Lett. 2024 Jul 31;15(31):8057–64. doi: 10.1021/acs.jpclett.4c01629 (PMC11318036; doi:10.1021/acs.jpclett.4c01629)
Supplement: Supplementary file 1 — jz4c01629_si_001.zip [file jz4c01629_si_001.zip › perovskite_structures/rac-1nea2pbbr4/rac-1NEA2PbBr4_PBE-D3BJ.vasp]

 H  C  N Br Pb 
 1.0000000000000000
    19.1413455582234171    0.0000000000000000   -0.1114371339587560
     0.0000000000000000    7.9600493409869921    0.0000000000000000
    -0.0918561742037142    0.0000000000000000    8.6262223831394049
 H   C   N   Br  Pb 
  56  48   4   8   2
Cartesian
  6.9076429920651208  2.4951181185047409  0.4056997882073877
 12.1877744790564382  6.4751427889982356  3.7959742694035579
 12.1418463919545818  5.4649312224822530  8.1090854609732581
  6.8617149049632635  1.4849065519887570  4.7188109797770927
  6.8716188039830968  3.3485807519530351  1.8860530126679873
 12.2237986671384622  7.3286054224465280  2.3156210449429593
 12.1778705800366058  4.6114685890339597  6.6287322365126640
  6.8256907168812404  0.6314439185404620  6.1991642042376878
  7.8802088501285867  3.8550800601939303  0.6562358511950456
 11.2152086209929784 -0.1249446102995643  3.5454382064158980
 11.1692805338911221  4.1049692807930613  7.8585493979856071
  7.8342807630267295  0.1249446102995651  4.9693470427647437
  6.0806610528137348  5.3286947298087917  0.7953021220512935
 13.0147564183078295  1.3486700593152925  3.4063719355596538
 12.9688283312059731  2.6313546111782045  7.7194831271293536
  6.0347329657118776  6.6113792816716952  5.1084133136209982
  5.1284918041637981  1.8901022737085120  1.3385190320147677
 13.9669256669577706  5.8701269442020072  2.8631550255961833
 13.9209975798559125  6.0699470672784805  7.1762662171658791
  5.0825637170619409  2.0899223967849849  5.6516302235844726
  2.9208653728952840  1.1081349882629985  2.0270880775884779
 16.1745520982262789  5.0881596587564930  2.1745859800224658
 16.1286240111244226  6.8519143527239947  6.4876971715921679
  2.8749372857934272  2.8718896822304991  6.3401992691581839
  0.9228339478011284  2.5859029456463825  1.7704514344690061
 18.1725835233204371  6.5659276161398763  2.4312226231419403
 18.1266554362185808  5.3741463953406123  6.7443338147116494
  0.8769058606992713  1.3941217248471125  6.0835626260387023
  4.4553343187765559  6.5174637200222678 -0.0428778731364805
 14.6400831523450083  2.5374390495287722  4.2445519307474253
 14.6860112394468647  1.4425856209647250 -0.0685592608222764
  4.4094062316746987  5.4226102914582208  4.2702333184332240
  2.3977426858839159 -0.0204836012175848  8.4073991862952404
 16.6058186110339179  3.9595410692759110  4.4204972544551095
 16.6517466981357742  0.0204836012175848  0.1073860628854049
  2.4436707729857727  4.0005082717110803  4.0942879947255424
  0.2194975458283567  7.0669701162310101  0.4001332128349671
 18.8759199252932000  3.0869454457375127  3.8015408447759778
 18.8299918381913436  0.8930792247559833  8.1146520363456762
  0.1735694587264995  4.8731038952494785  4.7132444044046746
 -0.0317450530091715  4.7362641533557355  1.1885407098554051
 -0.0141830340926837  0.7562394828622436  3.1245704817142985
 -0.0601111211945407  3.2237851876312509  7.4376816732839988
 -0.0776731401110286  7.2038098581247532  5.5016519014251086
  6.9031969353881157  4.8921313444325731  7.1766678120988523
 12.1003643615297172  0.9121066739390740  5.6512286286514994
 12.1462924486315735  3.0679179965544243  1.3381174370817994
  6.9491250224899730  7.0479426670479155  2.8635566205291463
  5.1392703181389621  5.0898822519634930  7.0239545782603772
 13.8642909787788824  1.1098575814699840  5.8039418624899746
 13.9102190658807388  2.8701670890235143  1.4908306709202679
  5.1851984052408193  6.8501917595169948  2.7108433866906769
  5.8534546996508094  3.4684388095500243  6.9880518743513713
 13.1501065972670368  7.4484634800435163  5.8398445663989804
 13.1960346843688932  4.4916105314369723  1.5267333748292791
  5.8993827867526667  0.5115858609434734  2.6749406827816684
  5.8682526281771041  4.3512633444355959  0.3343026111739896
 13.2271648429444575  0.3712386739420995  3.8673714464369566
 13.1812367558426011  3.6087859965513971  8.1804826380066640
  5.8223245410752469  7.5888106670448927  4.6474138027436878
  4.4978103326771324  3.8689948293717831  0.7742588108297267
 14.5976071384444275  7.8490194998652765  3.4274152467812180
 14.5516790513425711  4.0910545116152122  7.7405264383509289
  4.4518822455752751  0.1110298411217146  5.0873700023994219
  4.2993041679816981  2.5898620816965980  1.2602564671607643
 14.7961133031398724  6.5698867521900981  2.9414175904501829
 14.7501852160380160  5.3701872592903896  7.2545287820198849
  4.2533760808798409  1.3901625887968956  5.5733676587304668
  3.0208982296298514  2.1223440612256739  1.6396422826147066
 16.0745192414917213  6.1023687317191673  2.5620317749962416
 16.0285911543898614  5.8377052797613205  6.8751429665659467
  2.9749701425279946  1.8576806092678211  5.9527534741844050
  1.9215507692451561  2.9373164471530440  1.5074199607210386
 17.1738667018763991  6.9173411176465374  2.6942540968899098
 17.1279386147745427  5.0227328938339513  7.0073652884596118
  1.8756226821432991  1.0427082233404532  5.8205311522907399
  2.0706175378367044  4.2633875730633743  1.0257923405340437
 17.0247999332848501  0.2833629025698792  3.1758817170769018
 16.9788718461829937  3.6966617679236182  7.4889929086466100
  2.0246894507348472  7.6766864384171143  5.3389035321037417
  3.3744123085634214  4.7533243140006034  0.6648727435932745
 15.7210051625581393  0.7732996435071048  3.5368013140176711
 15.6750770754562829  3.2067250269864478  7.8499125055873744
  3.3284842214615646  7.1867496974799412  4.9779839351629764
  3.4843304937919228  6.0998346469669489  0.2234555884156571
 15.6110869773296219  2.1198099764734564  3.9782184691952889
 15.5651588902277656  1.8602146940200417  8.2913296607649905
  3.4384024066900656  5.8402393645135389  4.5365667799853604
  2.3737577235304888  6.9138816461854038  0.1307512426443369
 16.7216597475910689  2.9338569756919139  4.0709228149666110
 16.6757316604892125  1.0461676948015821  8.3840340065363748
  2.3278296364286315  5.0261923652950840  4.4438624342140383
  1.0956389015591963  6.4236022011546323  0.4767906395116138
 17.9997785695623627  2.4435775306611380  3.7248834180993318
 17.9538504824605063  1.5364471398323587  8.0379946096691004
  1.0497108144573393  5.5164718103259132  4.7899018310813126
  0.9510102518298310  5.1265019684844244  0.9173851342951052
 18.1444072192917396  1.1464772979909288  3.2842889233158408
 18.0984791321898797  2.8335473725025668  7.5974001148855477
  0.9050821647279739  6.8135720429960633  5.2304963258648041
  5.9299603189128245  4.4609759785916498  7.4462340202356803
 13.0736009780050235  0.4809513080981569  5.3816624205146706
 13.1195290651068817  3.4990733623953383  1.0685512289449661
  5.9758884060146817  7.4790980328888388  3.1331228286659765
  6.9465328317560671  3.4417984204287047  0.8424356031771445
 12.1488846393654857  7.4218230909222020  3.3592384544338039
 12.1029565522636293  4.5182509205582857  7.6723496460035001
  6.9006047446542098  0.5382262500647939  5.1555467947468507
  9.6131113035693367  5.3620264650589746  1.5218103666596972
  9.4823061675522275  1.3820017945654741  2.6798636909512514
  9.4363780804503694  2.5980228759280219  6.9929748825209490
  9.5671832164674786  6.5780475464215140  5.8349215582294027
  6.5683858939767656  3.7574145447455951  4.0451779681798321
 12.5270315771447969  7.7374392152390961  0.1564960894311132
 12.4811034900429387  4.2026347962413926  4.4696072810008154
  6.5224578068749084  0.2226101257478997  8.3582891597495355
  9.5247446920098522  3.9800246704934961  4.2573926245903246
  9.5706727791117086  0.0000000000000000 -0.0557185669793780
