# Supplementary material for: Temperature-Dependent Chirality in Halide Perovskites
Source: J Phys Chem Lett. 2024 Jul 31;15(31):8057–64. doi: 10.1021/acs.jpclett.4c01629 (PMC11318036; doi:10.1021/acs.jpclett.4c01629)
Supplement: Supplementary file 1 — jz4c01629_si_001.zip [file jz4c01629_si_001.zip › perovskite_structures/rac-1nea2pbbr4/rac-1NEA2PbBr4_SCAN.vasp]

 H  C  N Br Pb 
 1.0000000000000000
    19.1007692183756959    0.0000000000000000   -0.0967308605298518
     0.0000000000000000    8.0661520959287554    0.0000000000000000
    -0.0938956350983356    0.0000000000000000    8.6810288962537712
 H   C   N   Br  Pb 
  56  48   4   8   2
Cartesian
  6.8954294869477053  2.5771188295770213  0.3919082005041601
 12.1583919138788250  6.6101948775414012  3.8518753870928752
 12.1114440963296577  5.4890332663517318  8.1923898352197551
  6.8484816693985380  1.4559572183873573  4.7324226486310499
  6.8560344361743031  3.4232617311732585  1.8566313511371535
 12.1977869646522379  7.4563377791376340  2.3871522364598823
 12.1508391471030688  4.6428903647554991  6.7276666845867714
  6.8090866186251349  0.6098143167911184  6.1971457992640335
  7.8540039863286371  3.9271667518479814  0.6357128295132198
 11.1998174144978950 -0.1059092961163949  3.6080707580838145
 11.1528695969487259  4.1389853440807771  7.9485852062106988
  7.8070561687794697  0.1059092961163949  4.9762272776401062
  6.0651929077603546  5.3973158359385014  0.7499162803316719
 12.9886284930661873  1.3642397879741246  3.4938673072653601
 12.9416806755170199  2.6688362599902531  7.8343817553922426
  6.0182450902111873  6.7019123079546317  5.0904307284585624
  5.1219826665983765  1.9756342413323065  1.3181167947001002
 13.9318387342281511  6.0087102892966868  2.9256667928969344
 13.8848909166789838  6.0905178545964462  7.2661812410238191
  5.0750348490492083  2.0574418066320703  5.6586312428269858
  2.9277696456130777  1.1923270528332854  1.9999938835954814
 16.1260517552134566  5.2254031007976600  2.2437897040015504
 16.0791039376642892  6.8738250430954730  6.5843041521284391
  2.8808218280639100  2.8407489951310905  6.3405083317223667
  0.9406620159639980  2.6644866254474917  1.7634697703504627
 18.1131593848625272  6.6975626734118761  2.4803138172465711
 18.0662115673133599  5.4016654704812570  6.8208282653734518
  0.8937141984148301  1.3685894225168829  6.1039842184773532
  4.4406633552141006  6.5661599177650105 -0.0761392270287197
 14.6131580456124297  2.5330838698006302  4.3199228146257518
 14.6601058631615970  1.4999921781637484 -0.0205916335011330
  4.3937155376649324  5.5330682261281225  4.2643752210981658
  2.3943810123913041 -0.0798005947506161  8.4490220948713244
 16.5655447533368907  3.9532754532137617  4.4757903889794814
 16.6124925708860580  0.0798005947506170  0.1352759408525931
  2.4413288299404714  4.1128766427149914  4.1085076467444441
  0.2336025765898233  7.1197315480296668  0.3951701616898343
 18.8202188242367079  3.0866555000652927  3.8486134259072009
 18.7732710066875406  0.9464205478990860  8.1891278740340834
  0.1866547590406555  4.9794965958634663  4.7356846098167216
 -0.0123956143460234  4.8032881959827023  1.1867977391859084
 -0.0345522032031463  0.7702121480183244  3.1537167089409763
 -0.0815000207523141  3.2628638999460517  7.4942311570678610
 -0.0593434318951912  7.2959399479104299  5.5273121873127957
  6.8833965122546745  4.9121894304078078  7.2005001057566638
 12.0765292534735362  0.8791133824434290  5.7243123780941412
 12.1234770710227053  3.1539626655209494  1.3837979299672494
  6.9303443298038401  7.1870387134853253  2.8599856576297857
  5.1305583615195145  5.1161734619026307  7.0416507733205096
 13.8293674042086874  1.0830974139382552  5.8831617105302954
 13.8763152217578547  2.9499786340261203  1.5426472624034087
  5.1775061790686827  6.9830546819905024  2.7011363251936227
  5.8298204416911181  3.4966734277773694  7.0465068781315159
 13.1301053240370571  7.5297494757417480  5.8783056057192891
 13.1770531415862244  4.5694786681513850  1.5377911575924013
  5.8767682592402863  0.5364026201870066  2.7059924300046307
  5.8506639690854421  4.4209661124619242  0.3046232269851601
 13.2031574317410900  0.3878900644975441  3.9391603606118708
 13.1562096141919209  3.6451859834668343  8.2796748087387542
  5.8037161515362747  7.6782620314312089  4.6451376751120508
  4.4898636161594085  3.9389683245814733  0.7491889891536663
 14.5639577846671084  7.9720443725458523  3.4945945984433666
 14.5170099671179411  4.1271837713472808  7.8351090465702526
  4.4429157986102403  0.0941077233829029  5.0897034372805523
  4.2965168082798675  2.6677709383502450  1.2340549138941042
 14.7573045925466655  6.7008469863146241  3.0097286737029303
 14.7103567749974964  5.3983811575785090  7.3502431218298101
  4.2495689907307002  1.3653051096141329  5.5745693620209948
  3.0249261638434515  2.2009472934559140  1.6150275808593642
 16.0288952369830859  6.2340233414202881  2.6287560067376647
 15.9819474194339186  5.8652048024728449  6.9692704548645512
  2.9779783462942837  1.8321287545084630  5.9555420289862537
  1.9314509636485884  3.0120393142140340  1.4915351628889935
 17.1223704371779384  7.0451153621784153  2.7522484247080392
 17.0754226196287711  5.0541127817147178  7.0927628728349275
  1.8845031460994206  1.0210367337503441  5.8320496110158775
  2.0777468283651142  4.3306996761361374  1.0105453681130281
 16.9760745724614104  0.2976236281717600  3.2332382194840044
 16.9291267549122431  3.7354524197926171  7.5737526676108962
  2.0307990108159464  7.7685284677569957  5.3510598162399088
  3.3706878784779306  4.8164480483365963  0.6406036808684388
 15.6831335223485997  0.7833720003722188  3.6031799067285952
 15.6361857047994324  3.2497040475922185  7.9436943548554781
  3.3237400609287628  7.2827800955565944  4.9811181289953268
  3.4772619577582646  6.1549334546855388  0.1984290736318734
 15.5765594430682555  2.1218574067211597  4.0453545139651599
 15.5296116255190881  1.9112186412432175  8.3858689620920437
  3.4303141402090969  5.9442946892075943  4.5389435217587604
  2.3742222502665919  6.9666539620554691  0.1162691429826534
 16.6795991505599268  2.9335779140910874  4.1275144446143788
 16.6326513330107595  1.0994981338732883  8.4680288927413319
  2.3272744327174242  5.1325741818376640  4.4567835911095344
  1.1043735867858397  6.4790772293155889  0.4685347090829105
 17.9494478140406919  2.4460011813512175  3.7752488785141249
 17.9024999964915210  1.5870748666131602  8.1157633266410709
  1.0574257692366720  5.6201509145776019  4.8090491572097953
  0.9630901545840314  5.1904180002736462  0.9105628857786319
 18.0907312462424805  1.1573419523092661  3.3332207018184041
 18.0437834286933132  2.8757340956551110  7.6737351499452888
  0.9161423370348636  6.9088101436194869  5.2510773339055161
  5.9123638052570824  4.4954163356939647  7.4770351530666419
 13.0475619604711053  0.4623402877295830  5.4477773307841630
 13.0945097780202744  3.5707357602347938  1.1072628826572815
  5.9593116228062497  7.6038118081991684  3.1365207049397510
  6.9290806220659338  3.5171214922925502  0.8231837749226333
 12.1247407787605876  7.5501975402569350  3.4205998126743995
 12.0777929612114185  4.5490306036361980  7.7611142608012917
  6.8821328045167665  0.5159545556718250  5.1636982230495132
  9.5597184702921556  5.5199466226326859  1.6141290025808146
  9.4941029305343694  1.4868705746683040  2.6296545850162207
  9.4471551129852021  2.5462054732960744  6.9701690331431081
  9.5127706527429883  6.5792815212604472  5.9546434507076969
  6.5613847905058673  3.7766198055937834  4.0673881320302607
 12.4924366103206559  7.8096958535581571  0.1763954555667739
 12.4454887927714886  4.2895322903349760  4.5169099036936560
  6.5144369729566991  0.2564562423705946  8.4079025801571490
  9.5034367916386806  4.0330760479643777  4.2921490178619592
  9.5503846091878479  0.0000000000000000 -0.0483654302649259
