# Supplementary material for: Temperature-Dependent Chirality in Halide Perovskites
Source: J Phys Chem Lett. 2024 Jul 31;15(31):8057–64. doi: 10.1021/acs.jpclett.4c01629 (PMC11318036; doi:10.1021/acs.jpclett.4c01629)
Supplement: Supplementary file 1 — jz4c01629_si_001.zip [file jz4c01629_si_001.zip › perovskite_structures/rac-2nea2pbbr4/rac-2NEA2PbBr4_Exp.vasp]

 H  C  N Br Pb 
 1.0000000000000000
    20.1250999999999998    0.0000000000000000    0.0000000000000000
     0.0000000000000000    7.9122000000000003    0.0000000000000000
    -0.3847269519530670    0.0000000000000000    8.7347313302952205
 H   C   N   Br  Pb 
  56  48   4   8   2
Cartesian
 12.6452793533481529  5.3721543462000003  5.0695856557153638
  6.9027302187222475  1.4160543461999999  8.0325113397274670
  7.0950936946987806  2.5400456538000000  3.6651456745798572
 12.8376428293246860  6.4961456538000002  0.7022199905677546
 12.4252221959130100  4.6182878424000000  6.2925004503446793
  7.1227873761573886  0.6621878424000008  6.8095965450981524
  7.3151508521339217  3.2939121576000008  2.4422308799505430
 12.6175856718895449  7.2500121576000014  1.9251347851970679
 11.6345774938751720  4.3284560442000002  5.1079485957180211
  7.9134320781952274  0.3723560442000002  7.9941483997248097
  8.1057955541717615  3.5837439558000006  3.6267827345771995
 11.8269409698517052  7.5398439558000012  0.7405829305704108
 15.4300476688148329  1.9514333591999999  5.5461962707529233
  4.1179619032555665  5.9075333592000012  7.5559007246899084
  4.3103253792320997  5.9607666408000002  3.1885350595422972
 15.6224111447913661  2.0046666408000005  1.1788306056053131
 17.4916730624966235  2.3030831760000012  6.4556827010572544
  2.0563365095737773  6.2591831760000014  6.6464142943855773
  2.2486999855503109  5.6091168240000000  2.2790486292379670
 17.6840365384731584  1.6530168239999996  2.0883170359096441
 19.1733166858461850  3.8724284850000013  7.5296528570423709
  0.3746928862242159  7.8285284850000014  5.5724441384004599
  0.5670563622007494  4.0397715150000000  1.2050784732528499
 19.3656801618227163  0.0836715149999996  3.1622871918947606
 -0.3446584819420990  5.9803730723999999  8.0973492503922486
 19.8926680540124963  2.0242730723999993  5.0047477450505831
 20.0850315299890312  1.9318269276000000  0.6373820799029718
 -0.1522950059655655  5.8879269276000006  3.7299835852446392
 18.3430971417885047  7.7359003596000022  7.7169604356892219
  1.2049124302818945  3.7798003596000007  5.3851365597536089
  1.3972759062584281  0.1762996403999993  1.0177708946059987
 18.5354606177650396  4.1323996403999992  3.3495947705416116
 16.3578965579442581  7.4150527373999999  6.6797722333359761
  3.1901130141261347  3.4589527374000006  6.4223247621068547
  3.3824764901026678  0.4971472626000003  2.0549590969592444
 16.5502600339207966  4.4532472626000006  2.3124065681883659
 14.6446432479419091  5.8479228444000002  5.7276428446771455
  4.9033663241284904  1.8918228443999998  7.3744541507656853
  5.0957298001050244  2.0642771555999997  3.0070884856180751
 14.8370067239184422  6.0203771556000012  1.3602771795295354
 13.1854594725227461  2.6885972088000001  5.3053011153947134
  6.3625500995476543  6.6446972088000003  7.7967958800481183
  6.5549135755241874  5.2236027912000003  3.4294302149005080
 13.3778229484992792  1.2675027912000001  0.9379354502471010
 14.1246376837408842  2.8486293660000013  3.1870414204848179
  5.8080988402825815  6.8047293660000019  1.1803242446627924
  5.6157353643060484  5.0635706339999995  5.5476899098104031
 13.9322742077643511  1.1074706339999998  7.5544070856324286
 13.7084547308967490  4.3583008626000002  3.1142985779661188
  6.2242817931267158  0.4022008625999993  1.2530670871814915
  6.0319183171501827  3.5538991374000006  5.6204327523291031
 13.5160912549202159  7.5099991374000012  7.4816642431137286
 12.6076825151661147  3.2427993455999999  3.1538145025043751
  7.3250540088573519  7.1988993456000001  1.2135511626432356
  7.1326905328808188  4.6694006544000004  5.5809168277908467
 12.4153190391895816  0.7133006544000001  7.5211801676519849
 15.6925169431974556  2.8127871000000000  5.7806451943893773
  3.8554926288729421  6.7688870999999997  7.3214518010534544
  4.0478561048494752  5.0994129000000008  2.9540861359058437
 15.8848804191739887  1.1433129000000002  1.4132795292417661
 16.9179709098340219  3.0248340599999999  6.3326802144640357
  2.6300386622363749  6.9809340600000001  6.7694167809787951
  2.8224021382129081  4.8873659400000005  2.4020511158311848
 17.1103343858105568  0.9312659400000004  1.9653145493164257
 17.3395777404721123  4.3097753399999998  6.7213757586621741
  2.2084318315982872  0.3536753399999998  6.3807212367806576
  2.4007953075748207  3.6024246600000005  2.0133555716330478
 17.5319412164486472  7.5585246600000007  2.3540100935145625
 18.5937308518459048  4.5779989200000024  7.3528968338425162
  0.9542787202244946  0.6218989200000018  5.7492001616003154
  1.1466421962010280  3.3342010799999993  1.3818344964527038
 18.7860943278224397  7.2903010799999990  2.9855311686949073
 18.9548735072437644  5.8265440800000006  7.6979187213891773
  0.5931360648266374  1.8704440800000013  5.4041782740536544
  0.7854995408031709  2.0856559199999998  1.0368126089060430
 19.1472369832202958  6.0417559199999999  3.3305530562415679
 18.0981001611176673  6.8772842399999998  7.4568401366730299
  1.4499094109527335  2.9211842400000005  5.6452568587698009
  1.6422728869292669  1.0349157600000003  1.2778911936221906
 18.2904636370942022  4.9910157600000016  3.0894744715254192
 16.9071931888880123  6.6842265599999999  6.8515232554835706
  2.6408163831823876  2.7281265600000006  6.2505737399592611
  2.8331798591589208  1.2279734400000004  1.8832080748116500
 17.0995566648645436  5.1840734400000015  2.4841575903359612
 16.4849707951267987  5.4032413799999999  6.4768032814139085
  3.0630387769435994  1.4471413800000006  6.6252937140289232
  3.2554022529201330  2.5089586200000005  2.2579280488813129
 16.6773342711033301  6.4650586200000006  2.1094376162662982
 15.2206901182124614  5.1366002399999999  5.8924497554171555
  4.3273194538579371  1.1805002400000000  7.2096472400256753
  4.5196829298344712  2.7755997600000000  2.8422815748780650
 15.4130535941889946  6.7316997600000015  1.5250840902695446
 14.8225528289107018  3.8912199600000013  5.5648973305310871
  4.7254567431596968  7.8473199600000001  7.5371996649117445
  4.9178202191362299  4.0209800400000013  3.1698339997641352
 15.0149163048872349  0.0648800399999994  1.1975316653834767
 13.4622872351194847  3.5652373200000000  4.9665682344058624
  6.0857223369509139  7.5213373200000015  8.1355287610369693
  6.2780858129274479  4.3469626799999999  3.7681630958893582
 13.6546507110960178  0.3908626800000000  0.5992025692582521
 13.4778397392938469  3.4979836200000012  3.4711822306593203
  6.4548967847296179  7.4540836200000005  0.8961834344882900
  6.2625333087530839  4.4142163800000009  5.2635490996358998
 13.2854762633173138  0.4581163799999997  7.8385478958069319
 12.4373996405218321  4.5740428199999998  5.4033048009206235
  7.1106099315485665  0.6179428200000004  7.6987921945222082
  7.3029734075251005  3.3381571800000005  3.3314265293745966
 12.6297631164983652  7.2942571800000007  1.0359391357730134
 12.6571566600987424  4.1056405800000002  8.6841572358928119
  6.8908529119716579  0.1495405799999993  4.4179397595500181
  7.0832163879481920  3.8065594200000006  0.0505740944024080
 12.8495201360752755  7.7626594200000012  4.3167915707452034
  9.9403146639877775  1.4250663420000000  1.6557556709707615
  9.9924218600356909  5.3811663420000002  2.7116099941768486
  9.8000583840591577  6.4871336580000003  7.0789756593244588
  9.7479511880112426  2.5310336580000001  6.0231213361183720
 10.0625499999999963  3.9560999999999997  0.0000000000000000
  9.8701865240234650  0.0000000000000000  4.3673656651476094
