# Supplementary material for: Temperature-Dependent Chirality in Halide Perovskites
Source: J Phys Chem Lett. 2024 Jul 31;15(31):8057–64. doi: 10.1021/acs.jpclett.4c01629 (PMC11318036; doi:10.1021/acs.jpclett.4c01629)
Supplement: Supplementary file 1 — jz4c01629_si_001.zip [file jz4c01629_si_001.zip › perovskite_structures/rac-2nea2pbbr4/rac-2NEA2PbBr4_PBE-D3BJ.vasp]

 H  C  N Br Pb 
 1.0000000000000000
    19.9216783039965435    0.0000000000000000    0.2578688573616448
     0.0000000000000000    7.6843902392192076    0.0000000000000000
    -0.2718608885316293    0.0000000000000000    8.6799801164449519
 H   C   N   Br  Pb 
  56  48   4   8   2
Cartesian
 12.5415526599604839  5.3793800110512882  5.1408106679682577
  6.9723343112386100  1.5371848914416852  8.1370283640608161
  7.1082647555044245  2.3050102281679203  3.7970383058383335
 12.6774831042262992  6.1472053477775228  0.8008206097457881
 12.4324855673561245  4.4967472237238502  6.5982705783695765
  7.0814014038429862  0.6545521041142451  6.6795684536594955
  7.2173318481088007  3.1876430154953588  2.3395783954370160
 12.5684160116219381  7.0298381351049608  2.2582805201471050
 11.4525005662294976  4.0972523209065672  5.3049708606056205
  8.0613864049696140  0.2550572012969634  7.9728681714234524
  8.1973168492354294  3.5871379183126408  3.6328781132009769
 11.5884310104953130  7.4293330379222446  0.9649808023831419
 15.3885942523945936  1.6625517128525122  5.5553936918919886
  4.1252927188044985  5.5047468324621143  7.7224453401370843
  4.2612231630703130  6.0218385263666976  3.3824552819146145
 15.5245246966604089  2.1796434067570924  1.2154036336695082
 17.5975268453516023  2.0249883810357754  6.6188485205041703
  1.9163601258475058  5.8671835006453765  6.6589905115249026
  2.0522905701133203  5.6594018581834353  2.3190004533024271
 17.7334572896174159  1.8172067385738253  2.2788584622816925
 19.2455427818355318  3.5727207076836636  7.6929140294630081
  0.2683441893635492  7.4149158272932665  5.5849250025660639
  0.4042746336293642  4.1116695315355445  1.2449349443435789
 19.3814732261013454  0.2694744119259419  3.3529239712405441
 -0.0647669167268419  5.8531847431463548  8.1773791073972699
 19.5786538879259382  2.0109896235367550  5.1004599246318030
 19.7145843321917518  1.8312054960728494  0.7604698664093239
  0.0711635275389726  5.6734006156824561  3.8373890491747975
 18.2994385816531597  0.0774201804778781  8.0614989080873425
  1.2144483895459317  3.9196153000874800  5.2163401239417304
  1.3503788338117462 -0.0774201804778781  0.8763500657192558
 18.4353690259189804  3.7647749391317205  3.7215088498648621
 16.1213877869924431  7.3900182013106557  6.9362315792050335
  3.3924991842066525  3.5478230817010568  6.3416074528240394
  3.5284296284724670  0.2943720379085492  2.0016173946015665
 16.2573182312582603  4.1365671575181562  2.5962415209825567
 14.5136927579803228  5.8743158974377661  5.8931493413798366
  5.0001942132187880  2.0321207778281560  7.3846896906492363
  5.1361246574846025  1.8100743417814509  3.0446996324267523
 14.6496232022461381  5.6522694613910449  1.5531592831573673
 13.0856278701877304  2.4650116932295210  5.4852377855673202
  6.4282591010113590  6.3072068128391239  7.7926012464617527
  6.5641895452771735  5.2193785459896871  3.4526111882392665
 13.2215583144535440  1.3771834263800813  1.1452477273448534
 14.1605346147660960  2.6276232738445562  3.2429811698108075
  5.6252132449646304  6.4698183934541582  1.3548777457733112
  5.4892828006988150  5.0567669653746536  5.6948678039957947
 14.0246041705002806  1.2145718457650514  7.5829712280332782
 13.7182063949155832  4.3515840956330107  3.1546658053514482
  6.0675414648151254  0.5093889760234069  1.4431931102326727
  5.9316110205493100  3.3328061435861978  5.7831831684551549
 13.5822759506497679  7.1750012631958011  7.4946558635739171
 12.4476588274797315  3.1014126188908078  3.1823959731823295
  7.3380890322510020  6.9436077385004173  1.4154629424017964
  7.2021585879851884  4.5829776203283945  5.7554530006242626
 12.3117283832139162  0.7407825007187954  7.5223860314048094
 15.6859288044458509  2.6619648540564809  5.8819893590940309
  3.8279581667532456  6.5041599736660860  7.3958496729350420
  3.9638886110190601  5.0224253851627250  3.0558596147125621
 15.8218592487116663  1.1802302655531247  1.5419993008715613
 16.9161861183646600  2.8646482243166949  6.4682569308728821
  2.5977008528344401  6.7068433439263053  6.8095821011561908
  2.7336312971002550  4.8197420149025056  2.4695920429337170
 17.0521165626304771  0.9775468952929073  2.1282668726504097
 17.3145571905498947  4.1592132607403824  6.8974591626002875
  2.1993297806491974  0.3170181411307770  6.3803798694287845
  2.3352602249150123  3.5251769784788256  2.0403898112063055
 17.4504876348157083  7.3673720980884285  2.5574691043778115
 18.5584396530231182  4.4050511740659060  7.5330400589438531
  0.9554473181759854  0.5628560544563007  5.7447989730852189
  1.0913777624418002  3.2793390651533048  1.4048089148627367
 18.6943700972889317  7.1215341847629050  3.1930500007213833
 18.9001716146923862  5.6783351276278591  7.9414187151489726
  0.6137153565067061  1.8361400080182477  5.3364203168801003
  0.7496458007725207  2.0060551115913552  0.9964302586576234
 19.0361020589581997  5.8482502312009519  3.6014286569265010
 18.0193898407041075  6.7638632388291633  7.7238747573888276
  1.4944971304949937  2.9216681192195582  5.5539642746402453
  1.6304275747608086  0.9205270003900464  1.2139742164177607
 18.1553202849699211  4.7627221199996477  3.3838846991663605
 16.8085763504322330  6.5585051747809739  7.0982860282963225
  2.7053106207668534  2.7163100551713746  6.1795530037327495
  2.8412410650326683  1.1258850644382359  1.8395629455102733
 16.9445067946980501  4.9680801840478370  2.7582959700738447
 16.4215994981035003  5.2593221510310721  6.6774906360411759
  3.0922874730956047  1.4171270314214715  6.6003483959878970
  3.2282179173614196  2.4250680881881270  2.2603583377654193
 16.5575299423693139  6.2672632077976846  2.3375005778187026
 15.1667887662582395  5.0161226390238669  6.0644768991275484
  4.3470982049408535  1.1739275194142611  7.2133621329015245
  4.4830286492066689  2.6682676001953411  2.8733720746790432
 15.3027192105240513  6.5104627198049450  1.7244868409050780
 14.7821995256901122  3.7427279271015808  5.6958144424924813
  4.7316874455089746  7.5849230467111823  7.5820245895365295
  4.8676178897747873  3.9416623121176286  3.2420345313141237
 14.9181299699559275  0.0994671925080246  1.3558243842699960
 13.4294137741490491  3.4348687392606099  5.0953831980256430
  6.0844731970500403  7.2770638588702079  8.1824558340033668
  6.2204036413158548  4.2495214999586031  3.8424657757808882
 13.5653442184148645  0.4073263803489948  0.7553931398031699
 13.4346611243391756  3.3786021248965441  3.5749234910163366
  6.3510867353915419  7.2207972445060928  1.0229354245677775
  6.2151562911257283  4.3057881143226640  5.3629254827902519
 13.2987306800733602  0.4635929947130642  7.9149135492388210
 12.4035378789560777  4.4276020502680158  5.5531169416816377
  7.1103490922430233  0.5854069306584073  7.7247220903474352
  7.2462795365088377  3.2567881889511980  3.3847320321249592
 12.5394683232218913  7.0989833085607952  1.2131268834591635
 12.6869236895999720  3.9861661713199270  8.7807543019365131
  6.8269632815991139  0.1439710517103282  4.4970847300925598
  6.9628937258649284  3.6982240678992779  0.1570946718700882
 12.8228541338657873  7.5404191875088848  4.4407642437140309
  9.8032570549974984  1.2756192563516855  1.7022544080625563
  9.9824908047332190  5.1178143759612915  2.8956045075215622
  9.8465603604674037  6.4087709828675195  7.2355945657440417
  9.6673266107316831  2.5665758632579183  6.0422444662850312
  9.9608391519982717  3.8421951196096038  0.1289344286808224
  9.8249087077324564  0.0000000000000000  4.4689244869032985
