# Supplementary material for: Temperature-Dependent Chirality in Halide Perovskites
Source: J Phys Chem Lett. 2024 Jul 31;15(31):8057–64. doi: 10.1021/acs.jpclett.4c01629 (PMC11318036; doi:10.1021/acs.jpclett.4c01629)
Supplement: Supplementary file 1 — jz4c01629_si_001.zip [file jz4c01629_si_001.zip › perovskite_structures/rac-2nea2pbbr4/rac-2NEA2PbBr4_SCAN.vasp]

 H  C  N Br Pb 
 1.0000000000000000
    19.9808961879674527    0.0000000000000000    0.0544041472146813
     0.0000000000000000    7.7975613983706671    0.0000000000000000
    -0.3686009268348232    0.0000000000000000    8.6819925568945564
 H   C   N   Br  Pb 
  56  48   4   8   2
Cartesian
 12.5374317737973335  5.4474307182857586  4.9818798336190966
  6.8905630239178839  1.5486500191004244  8.0955131489374192
  7.0748634873352962  2.3501306800849133  3.7545168704901415
 12.7217322372147450  6.2489113792702424  0.6408835551718154
 12.3627910667567171  4.5882475136436671  6.4291607817472229
  7.0652037309585012  0.6894668144583308  6.6482322008092938
  7.2495041943759126  3.2093138847270022  2.3072359223620160
 12.5470915301741286  7.1080945839123340  2.0881645032999430
 11.4329956101440526  4.2002501872494600  5.1111182541618785
  7.9949991875711532  0.3014694880641253  7.9662747283946373
  8.1792996509885647  3.5973112111212080  3.6252784499473645
 11.6172960735614641  7.4960919103065402  0.7701219757145974
 15.3474443228184079  1.7484534306432769  5.4383183217978903
  4.0805504748967998  5.6472341298286137  7.6390746607586255
  4.2648509383142112  6.0491079677273865  3.2980783823113478
 15.5317447862358193  2.1503272685420587  1.0973220433506141
 17.5575618176547934  2.1238187937265702  6.4564202380281710
  1.8704329800604385  6.0225994929119109  6.6209727445283448
  2.0547334434778501  5.6737426046440902  2.2799764660810626
 17.7418622810722049  1.7749619054587618  2.1154239595808959
 19.2130188345414439  3.6782805242518095  7.4850640076859545
  0.2149759631737849  7.5770612234371484  5.5923289748705614
  0.3992764265911963  4.1192808741188527  1.2513326964232894
 19.3973192979588589  0.2205001749335216  3.1440677292386701
 -0.1623144455801703  5.9549221901208274  8.1488436633142207
 19.5903092432953976  2.0561414909354938  4.9285493192422960
 19.7746097067128090  1.8426392082498375  0.5875530407950156
  0.0219860178372412  5.7414199074351728  3.8078473848669452
 18.2496779459968685  0.0420266948403121  7.8526723798036784
  1.1783168517183442  3.9408073940256512  5.2247206027528375
  1.3626173151357555 -0.0420266948403129  0.8837243243055632
 18.4339784094142800  3.8567540043450212  3.5116761013563953
 16.0645590890380348  7.4514552228930606  6.7763411928695501
  3.3634357086772022  3.5526745237077262  6.3010517896869658
  3.5477361720946141  0.3461061754776081  1.9600555112396809
 16.2488595524554427  4.2448868746629405  2.4353449144222847
 14.4579272828953442  5.9321304042186096  5.7830434796298089
  4.9700675148198767  2.0333497050332823  7.2943495029267069
  5.1543679782372882  1.8654309941520508  2.9533532244794229
 14.6422277463127557  5.7642116933373906  1.4420472011825374
 13.0369172280350440  2.5490418613842496  5.3920730154231089
  6.3910775696801716  6.4478225605695814  7.6853199671334078
  6.5753780330975831  5.2485195369864197  3.3443236886861363
 13.2212176914524573  1.3497388378010857  1.0510767369758238
 14.1330379735930407  2.6555402765093086  3.1584828768970681
  5.6635577509569863  6.5543209756946421  1.2369175487648925
  5.4792572875395749  5.1420211218613590  5.5779138272121660
 13.9487375101756292  1.2432404226760245  7.4994791553443498
 13.7009463706107422  4.3705128869635885  3.0359743721595325
  6.0956493539393035  0.4717321877782558  1.3594260535024270
  5.9113488905218938  3.4270485114070777  5.7004223319497074
 13.5166459071933307  7.3258292105924125  7.3769706506068085
 12.4313588809367968  3.1300449109452773  3.0744481381341240
  7.3652368436132436  7.0288256101306166  1.3209522875278352
  7.1809363801958312  4.6675164874253845  5.6619485659751163
 12.2470584175193853  0.7687357882400562  7.4154444165813995
 15.6446750706022222  2.7455229958267702  5.7500123888704708
  3.7833197271129886  6.6443036950120993  7.3273805936860450
  3.9676201905304005  5.0520384025439018  2.9863843152387637
 15.8289755340196336  1.1532577033585649  1.4090161104231984
 16.8757163583904699  2.9557139577383476  6.3118181628540508
  2.5522784393247555  6.8544946569236771  6.7655748197024650
  2.7365789027421670  4.8418474406323231  2.4245785412551815
 17.0600168218078814  0.9430667414469892  1.9708218844067775
 17.2754927493031829  4.2478434422277340  6.7238173010918878
  2.1525020484120287  0.3490627430423974  6.3535756814646280
  2.3368025118294402  3.5497179561429366  2.0125794030173476
 17.4597932127205944  7.4484986553282670  2.3828210226446132
 18.5236405959168451  4.5022303865791935  7.3333617753367975
  0.9043542017983782  0.6034496873938653  5.7440312072197184
  1.0886546652157898  3.2953310117914669  1.4030349287724422
 18.7079410593342566  7.1941117109768076  2.9923654968895135
 18.8610483959304531  5.7719644473765603  7.7291330641278648
  0.5669464017847825  1.8731837481912199  5.3482599184286510
  0.7512468652021940  2.0255969509941134  1.0072636399813775
 19.0453488593478681  5.9243776501794407  3.3881367856805804
 17.9709247930097575  6.8449198121381265  7.5259748287384109
  1.4570700047054663  2.9461391129527885  5.5514181538181049
  1.6413704681228780  0.9526415862325419  1.2104218753708262
 18.1552252564271690  4.8514222854178737  3.1849785502911332
 16.7569657884681504  6.6307090466568503  6.9289016380685995
  2.6710290092470581  2.7319283474715141  6.1484913444879172
  2.8553294726644696  1.1668523517138207  1.8074950660406393
 16.9412662518855619  5.0656330508991498  2.5879053596213204
 16.3755599200082678  5.3339964429499549  6.5193397146900542
  3.0524348777069514  1.4352157437646247  6.5580532678664616
  3.2367353411243633  2.4635649554207086  2.2170569894191781
 16.5598603834256792  6.3623456546059911  2.1783434362427809
 15.1156861113769061  5.0828834667438629  5.9348597213437495
  4.3123086863383007  1.1841027675585241  7.1425332612127663
  4.4966091497557121  2.7146779316268064  2.8015369827654881
 15.2999865747943176  6.6134586308121373  1.5938634428964702
 14.7372500333212031  3.8152938506358525  5.5735336082578648
  4.6907447643940365  7.7140745498211869  7.5038593742985888
  4.8750452278114453  3.9822675477348137  3.1628630958513684
 14.9215504967386146  0.0834868485494832  1.2325373298105911
 13.3924186827516092  3.4965861825274773  4.9789124064904451
  6.0355761149636011  7.3953668817128149  8.0984805760660095
  6.2198765783810126  4.3009752158431853  3.7574842976187246
 13.5767191461690206  0.4021945166578539  0.6379161280431698
 13.4103180443697561  3.4108056455833706  3.4678618967758457
  6.3862776801802870  7.3095863447686495  0.9275385288861119
  6.2019772167628755  4.3867557527872956  5.2685348073333973
 13.2260175809523446  0.4879750536019629  7.8088581752231194
 12.3714622779534515  4.5104166160630363  5.3944822092051075
  7.0565325197617650  0.6116359168776979  7.6829107733514084
  7.2408329831791773  3.2871447823076387  3.3419144949041275
 12.5557627413708630  7.1859254814929647  1.0534859307578321
 12.6036053938129466  4.0356813095972823  8.6531894786596624
  6.8243894039022805  0.1369006104119508  4.4242035038968526
  7.0086898673196929  3.7618800887733790  0.0832072254495731
 12.7879058572303581  7.6606607879587179  4.3121932002123895
  9.8576464483120585  1.3422748126383803  1.6239355038866712
  9.9389492762379863  5.2410555118237152  2.7714649217752907
  9.7546488128205748  6.4552865857322859  7.1124612002225653
  9.6733459848946470  2.5565058865469545  5.9649317823339505
  9.9904480939837264  3.8987806991853335  0.0272020736073407
  9.8061476305663149  0.0000000000000000  4.3681983520546188
