# Supplementary material for: Temperature-Dependent Chirality in Halide Perovskites
Source: J Phys Chem Lett. 2024 Jul 31;15(31):8057–64. doi: 10.1021/acs.jpclett.4c01629 (PMC11318036; doi:10.1021/acs.jpclett.4c01629)
Supplement: Supplementary file 1 — jz4c01629_si_001.zip [file jz4c01629_si_001.zip › perovskite_structures/rac-mba2pbi4/rac-MBA2PbI4_Exp.vasp]

 H  C  N  I Pb 
 1.0000000000000000
    14.6237999999999992    0.0000000000000000    0.0000000000000000
     0.0000000000000000    9.3790399999999998    0.0000000000000000
    -1.5367322117229485    0.0000000000000000    8.6446422331032942
 H   C   N   I   Pb 
  48  32   4   8   2
Cartesian
  9.1386202952985887  8.7656507840000000  6.2837904392427815
  3.1800813871169913  4.0761307840000010  6.6831729104121580
  3.9484474929784659  0.6133892160000001  2.3608517938605096
  9.9069864011600615  5.3029092159999998  1.9614693226911362
  9.1985823048337956  7.5210521759999995  5.5351644218560390
  3.1201193775817861  2.8315321759999983  7.4317989277989023
  3.8884854834432603  1.8579878240000005  3.1094778112472552
  9.9669484106952702  6.5475078240000002  1.2128433053043910
  8.2726971926789137  8.5677530399999995  5.1331885580167365
  4.0460044897366663  3.8782330399999996  7.8337747916382030
  4.8143705955981400  0.8112869600000002  3.5114536750865581
  9.0410632985403883  5.5008069600000002  0.8108674414650877
 -1.0209292709777911  0.0740944160000002  7.5199742785765560
 13.3396309533933692  4.7636144160000002  5.4469890710783835
 14.1079970592548438  9.3049455840000004  1.1246679545267386
 -0.2525631651163167  4.6154255839999996  3.1976531620249076
  0.3417849336161725  8.0744155360000001  6.2708234758931303
 11.9769167487994057  3.3848955359999997  6.6961398737618092
 12.7452828546608785  1.3046244640000000  2.3738187572101643
  1.1101510394776468  5.9941444639999997  1.9485023593414830
 12.0755087446340159  7.4919771519999996  3.6324786663500044
  1.7799251495045110  2.8024571519999997  0.6898424502016427
  1.0115590436430368  1.8870628480000005  5.0121635667532898
 11.3071426387725413  6.5765828480000001  7.9547997829016515
 11.4391773890375585  0.4802068479999992  6.8007400447823612
  0.8795242933780247  5.1697268479999989  6.1662233048725801
  1.6478903992394991  8.8988331519999999  1.8439021883209328
 12.2075434948990296  4.2093131520000009  2.4784189282307141
 10.0846890991519569  8.5527465760000005  3.6929911619817259
  3.7707447949865709  3.8632265760000015  0.6293299545699201
  3.0023786891250968  0.8262934239999996  4.9516510711215656
  9.3163229932904823  5.5158134239999992  8.0153122785333739
 -0.4136174899484366  7.1299462079999998  4.3422037936877844
 12.7323191723640168  2.4404262079999999  8.6247595559671577
 13.5006852782254914  2.2490937920000000  4.3024384394155089
  0.3547486159130376  6.9386137919999999  0.0198826771361373
  9.8281490471968542  1.5137770559999999  5.1937010536484580
  2.4905526352187239  6.2032970559999994  7.7732622960064832
  3.2589187410802016  7.8652629440000004  3.4509411794548361
 10.5965151530583288  3.1757429440000000  0.8713799370968121
  8.9829718294354368  1.1433049759999989  3.9263965022755163
  4.8724620647030941  5.8328249759999986  0.3959246142761310
  4.1040959588416195  8.2357350240000002  4.7182457308277783
  8.2146057235739640  3.5462150240000008  8.2487176188271629
 10.5129632577076944  1.4528132960000004  3.7846243696526214
  3.3424706364308312  6.1423332960000003  0.5376967468990251
  2.5741045305693571  7.9262267039999994  4.8600178634506701
  9.7445971518462198  3.2367067039999995  8.1069454862042694
 11.5274890842176685  8.7046870240000001  5.1193571304437704
  0.7912125981979107  4.0151670240000010  7.8476062192111709
  1.5595787040593880  0.6743529759999997  3.5252851026595238
 12.2958551900791448  5.3638729759999997  0.7970360138921240
 13.2858361074043057  9.0648421599999995  6.7367696922573970
 -0.9671344249887274  4.3753221599999987  6.2301936573975443
 -0.1987683191272531  0.3141978399999997  1.9078725408458972
 14.0542022132657802  5.0037178399999993  2.4144485757057499
 -0.5276472698393108  8.2423003520000009  5.9872792106473414
 12.8463489522548908  3.5527803520000001  6.9796841390075999
 13.6147150581163654  1.1367396479999987  2.6573630224559528
  0.2407188360221633  5.8262596479999988  1.6649580940956954
 12.3736860994730904  7.8971516799999995  4.4148187884458530
 -0.0549844170575078  3.2076316800000009  8.5521445612090883
  0.7133816888039632  1.4818883200000001  4.2298234446574412
 13.1420522053345650  6.1714083200000003  0.0924976718942047
 11.9978111583269378  9.3030697759999992  6.3071309732721605
  0.3208905240886475  4.6135497759999975  6.6598323763827789
  1.0892566299501216  0.0759702240000010  2.3375112598311314
 12.7661772641884106  4.7654902240000006  1.9848098567205166
 10.1525292718738029  9.0010646879999996  4.5617777064086082
  2.1661724105417837  4.3115446879999997  8.4051856432463339
  2.9345385164032578  0.3779753120000000  4.0828645266946859
 10.9208953777352775  5.0674953120000001  0.2394565898569598
 13.6447771814351508  7.6748684320000002  4.8409996505378450
 -1.3260754990195673  2.9853484320000003  8.1259636991170954
 -0.5577093931580964  1.7041715679999998  3.8036425825654492
 14.4131432872966236  6.3936915679999995  0.5186785339861981
  9.8425937907245284  1.0607694239999998  4.3473905790276470
  2.4761078916910555  5.7502894240000000  8.6195727706272951
  3.2444739975525296  8.3182705759999997  4.2972516540756471
 10.6109598965860030  3.6287505760000003  0.0250694624759987
  9.0778789035370302  8.4008061280000010  5.4737874620010061
  3.2408227788785520  3.7112861280000016  7.4931758876539334
  4.0091888847400261  0.9782338719999984  3.1708547711022885
  9.8462450093985048  5.6677538719999987  1.1514663454493581
  7.0039606376036323  2.8458821071999996  1.6771470396443697
  6.8514732565348950  7.5354021071999995  2.6451740769072773
  6.0831071506734213  6.5331578928000003  6.9674951934589240
  6.2355945317421577  1.8436378928000001  5.9994681561960173
  9.6936722266873563  4.9309364895999996  4.7376097294299289
  2.6250294557282210  0.2414164895999988  8.2293536202250124
  3.3933955615896991  4.4481035104000002  3.9070325036733640
 10.4620383325488291  9.1376235103999992  0.4152886128782811
  6.5435338941385250  4.6895199999999981  4.3223211165516453
  7.3118999999999987  0.0000000000000000  0.0000000000000000
