# Supplementary material for: Temperature-Dependent Chirality in Halide Perovskites
Source: J Phys Chem Lett. 2024 Jul 31;15(31):8057–64. doi: 10.1021/acs.jpclett.4c01629 (PMC11318036; doi:10.1021/acs.jpclett.4c01629)
Supplement: Supplementary file 1 — jz4c01629_si_001.zip [file jz4c01629_si_001.zip › perovskite_structures/rac-mba2pbi4/rac-MBA2PbI4_PBE-D3BJ.vasp]

 H  C  N  I Pb 
 1.0000000000000000
    14.5574669852464744    0.0000000000000000    0.0466340643506397
     0.0000000000000000    9.2765318105355181    0.0000000000000000
    -1.5020347250163943    0.0000000000000000    8.4130913422382232
 H   C   N   I   Pb 
  48  32   4   8   2
Cartesian
  9.0788878532794328  8.6254002259216609  6.3457308255090163
  3.2255270444424524  3.9871343206538983  6.3205402521989580
  3.9765444069506497  0.6511315846138588  2.1139945810798464
  9.8299052157876297  5.2893974898816154  2.1391851543899039
  9.1680314656454289  7.2309722669256375  5.3788262983230357
  3.1363834320764585  2.5927063616578820  7.2874447793849386
  3.8874007945846563  2.0455595436098761  3.0808991082658217
  9.9190488281536364  6.6838254488776396  1.1722806272038686
  8.0972641089847954  8.4486163204297000  4.9836026031827263
  4.2071507887370929  3.8103504151619370  7.6826684745252471
  4.9581681512452898  0.8279154901058210  3.4761228034061373
  8.8482814714929923  5.4661813953735763  0.7770569320636134
 -0.9433759645515781  0.2334222425620160  7.4560639614187574
 13.2477908622734635  4.8716881478297740  5.2102071162892170
 13.9988082247816585  9.0431095679735023  1.0036614451701056
 -0.1923586020433809  4.4048436627057450  3.2495182902996458
  0.5639622072329059  8.0164434007463914  6.1949450513739270
 11.7404526904889828  3.3781774954786350  6.4713260263340482
 12.4914700529971796  1.2600884097891238  2.2647803552149335
  1.3149795697411022  5.8983543150568858  1.9883993802548205
 12.0067382907123292  7.3072012769130401  3.3516157587520299
  1.7997113320259448  2.6689353716452797  0.9015639767177223
  1.0486939695177468  1.9693305336224785  5.1081096478368382
 11.2557209282041324  6.6075964388902371  7.5581614298711361
 11.2829164159168887  0.5961283135568921  6.7464573704717798
  1.0214984818049910  5.2343942188246544  5.9198137072361945
  1.7725158443131890  8.6804034969786219  1.7132680361170793
 12.0339337784250837  4.0421375917108682  2.5399116993526727
  9.9710445632841527  8.3588161275738013  3.5040707654009027
  3.8354050594541231  3.7205502223060396  0.7491089700688479
  3.0843876969459258  0.9177156829617187  4.9556546411879605
  9.2200272007759558  5.5559815882294759  7.7106164365200147
 -0.2416589534519171  6.9232278320512259  4.0902564372225250
 14.0481085761901898  2.2849619267834651  0.1629232982472253
 13.2970912136819948  2.3533039784842922  4.3694689693663342
  0.5093584090562797  6.9915698837520512 -0.1162892338965848
  9.8120682306650373  1.6330663637024649  5.2208741771160883
  2.4923466670568488  6.2713322689702213  7.4453969005918861
  3.2433640295650461  7.6434654468330558  3.2388512294727736
 10.5630855931732341  3.0051995415652941  1.0143285059969780
  8.8228944694140061  1.2411033794510378  3.7965346626831495
  4.9835551533242715  5.8793692847187966  0.4566450727866008
  4.2325377908160746  8.0354284310844797  4.6631907439057132
  8.0718771069058093  3.3971625258167215  8.0030803338022611
 10.5662474750227631  1.5174385025120674  3.6174503854745166
  3.2402021477155234  6.1557044077798260  0.6357293499952376
  2.4891847852073266  7.7590933080234512  4.8422750211143484
  9.8152301125145662  3.1208274027556926  7.8239960565936260
 11.4781443236992082  8.5990878821191092  5.0010635310703382
  0.8262705740226804  3.9608219768513488  7.6652075466376361
  1.5772879365308778  0.6774439284164122  3.4586618755185241
 12.2291616862074051  5.3157098336841688  0.7945178599512273
 13.2455591042811331  9.0007050204287271  6.6132072470928644
 -0.9411442065592521  4.3624391151609094  6.0530638306151108
 -0.1901268440510549  0.2758267901067847  1.8465181594959983
 13.9965764667893300  4.9140926953745492  2.4066615759737520
 -0.4587362915017327  8.1642750905905608  5.8461011419114230
 12.7631511892236151  3.5260091853228039  6.8201699357965522
 13.5141685517318137  1.1122567199449558  2.6136242646774361
  0.2922810710064641  5.7505226252127155  1.6395554707923135
 12.3447716448892510  7.7698989774412999  4.2799945116216200
 -0.0403567471673648  3.1316330721735475  8.3862765660863534
  0.7106606153408314  1.5066328330942138  4.1797308949672480
 13.0957890073974479  6.1448987383619773  0.0734488405025039
 11.9391959501582008  9.2133735432948196  6.1749331530106613
  0.3652189475636720  4.5751076380270579  6.4913379246973131
  1.1162363100718693  0.0631582672407030  2.2847922535782006
 12.6902133126663976  4.7014241725084576  1.9683874818915517
 10.0945912264760960  8.8810695004499518  4.4635903702481992
  2.2098236712457804  4.2428035951821998  8.2026807074597752
  2.9608410337539781  0.3954623100855606  3.9961350363406614
 10.8456085889842928  5.0337282153533254  0.2570446991290884
 13.6489852427114684  7.5525099212537929  4.7245449362108332
 -1.3445703449895823  2.9142440159860343  7.9417261414971412
 -0.5935529824813842  1.7240218892817269  3.7351804703780251
 14.4000026052196652  6.3622877945494842  0.5179992650917244
  9.8007386337557971  1.0837407689843088  4.2706218821053721
  2.5036762639660819  5.7220066742520652  8.3956491956026031
  3.2546936264742783  8.1927910415512102  4.1891035244834951
 10.5517559962639940  3.5545251362834458  0.0640762109862573
  9.0435485797023460  8.2696141252330087  5.3641506832330386
  3.2608663180195365  3.6313482199652478  7.3021203944749358
  4.0118836805277347  1.0069176853025110  3.0955747233558224
  9.7945659422105429  5.6451835905702685  1.1576050121139283
  7.0226250026025401  2.8893132091710121  1.5609006854451268
  6.7838246201357348  7.5275791144387725  2.6922790500246250
  6.0328072576275380  6.3872186013645047  6.8988247211437379
  6.2716076400943432  1.7489526960967481  5.7674463565642364
  9.6952457411193027  4.8673261479916299  4.6704001079260005
  2.6091691566025759  0.2290602427238745  7.9958709697819739
  3.3601865191107736  4.4092056625438838  3.7893252986628587
 10.4462631036274995  9.0474715678116482  0.4638544368068909
  6.5277161301150404  4.6382659052677591  4.2298627032944314
  7.2787334926232372  0.0000000000000000  0.0233170321753199
