# Supplementary material for: Temperature-Dependent Chirality in Halide Perovskites
Source: J Phys Chem Lett. 2024 Jul 31;15(31):8057–64. doi: 10.1021/acs.jpclett.4c01629 (PMC11318036; doi:10.1021/acs.jpclett.4c01629)
Supplement: Supplementary file 1 — jz4c01629_si_001.zip [file jz4c01629_si_001.zip › perovskite_structures/rac-mba2pbi4/rac-MBA2PbI4_SCAN.vasp]

 H  C  N  I Pb 
 1.0000000000000000
    14.6618064835086237    0.0000000000000000   -0.0673391586714972
     0.0000000000000000    9.3512491412093386    0.0000000000000000
    -1.5808310399938876    0.0000000000000000    8.5187017767248729
 H   C   N   I   Pb 
  48  32   4   8   2
Cartesian
  9.1196086936102070  8.6799519994648016  6.3521111489962534
  3.1709512299075819  4.0043274288601358  6.3586023574195583
  3.9613667499045251  0.6712971417445333  2.0992514690571253
  9.9100242136071515  5.3469217123492054  2.0927602606338143
  9.1979480921176986  7.2936132884606346  5.3974065007809653
  3.0926118314000908  2.6179887178559675  7.3133070056348473
  3.8830273513970348  2.0576358527487035  3.0539561172724095
  9.9883636121146537  6.7332604233533733  1.1380556124184669
  8.1366785714431575  8.5045959702139751  5.0118580640345014
  4.1538813520746425  3.8289713996093071  7.6988554423813094
  4.9442968720715861  0.8466531709953647  3.4395045540188764
  8.9270940914401002  5.5222777416000337  0.7525071756720635
 -0.9793091393833736  0.2234488598743885  7.5084101788466642
 13.2698690629011669  4.8990734304790609  5.2023033275691484
 14.0602845828981096  9.1278002813349470  0.9429524392067141
 -0.1888936193864293  4.4521757107302777  3.2490592904842246
  0.4990824257772913  8.0942663820240313  6.2182042635278911
 11.7914774977404999  3.4186418114193633  6.4925092428879205
 12.5818930177374426  1.2569827591853060  2.2331583545254889
  1.2894979457742353  5.9326073297899766  1.9588533751654538
 11.9937148462859309  7.3600098276231058  3.3618414773023986
  1.8776761172257517  2.6843852570184419  0.8301702523885416
  1.0872605972288079  1.9912393135862307  5.0895211407509784
 11.2032993262889882  6.6668638841909020  7.6211923656648342
 11.3504887492630839  0.5862094399788822  6.7338376534400846
  0.9400711742547135  5.2618340105835495  5.9768758529757280
  1.7304866942516577  8.7650397012304584  1.7175249646132893
 12.1409042692600266  4.0894151306257891  2.4744867650776512
  9.9937345981710433  8.4212746617251906  3.5247857148632278
  3.8776563653406302  3.7456500911205253  0.6672260148277107
  3.0872408453436861  0.9299744794841459  4.9265769031901483
  9.2033190781740988  5.6055990500888182  7.7841366032256634
 -0.3530051906541355  6.9895774293250348  4.1561551932886260
 14.2243961541658166  2.3139528587203637  0.0358565364023142
 13.4339806341688739  2.3616717118843082  4.2952074247647474
  0.4374103293428082  7.0372962824889731 -0.1031956950738106
  9.8293847390984954  1.5927362741621987  5.2523890120203545
  2.4611751844192886  6.2683608447668657  7.4583244943954572
  3.2515907044162322  7.7585128670471422  3.1989736060330207
 10.6198002590954381  3.0828882964424666  0.9930381236579182
  8.8334214622853331  1.2062490889927815  3.8419417017518818
  5.0379695012263515  5.8818736595974501  0.3500700279390555
  4.2475539812294087  8.1450000522165578  4.6094209163014872
  8.0430059422883868  3.4693754816118880  8.1012925901143245
 10.5636587040942196  1.5037684324358271  3.6482231831285366
  3.3077322594174663  6.1793930030404978  0.5437885465623998
  2.5173167394205231  7.8474807087735101  4.8031394349248329
  9.7732431840972733  3.1718561381688439  7.9075740714909788
 11.5053961510384610  8.6612313388142059  5.0003226927961455
  0.7851637724793290  3.9856067682095313  7.7103908136196670
  1.5755792924762717  0.6900178023951371  3.4510399252572368
 12.2958116710354055  5.3656423729998020  0.7409718044337018
 13.2995642507017227  9.0690346447479868  6.5629556135715967
 -1.0090043271839311  4.3934100741432500  6.1477578928442158
 -0.2185888071869888  0.2822144964613504  1.8884070044817796
 14.0899797706986671  4.9578390670660220  2.3036047252091563
 -0.5256149080421467  8.2382219264943348  5.8958310489830570
 12.8161748315599340  3.5625973558896620  6.8148824574327547
 13.6065903515568767  1.1130272147150035  2.5555315690703204
  0.2648006119547969  5.7886517853196722  1.6364801606206216
 12.3503921291423282  7.8291613805590936  4.2725577395567873
 -0.0598322056245356  3.1535368099544212  8.4381557668590244
  0.7305833143724081  1.5220877606502470  4.1788048784965888
 13.1408076491392727  6.1977123312549143  0.0132068511943477
 11.9898241869999040  9.2787921691388373  6.1545777201079748
  0.3007357365178933  4.6031675985341538  6.5561357863078369
  1.0911512565148369  0.0724569720705121  2.2967848979454022
 12.7802397069968467  4.7480815426751706  1.8952268317455401
 10.1226212304342393  8.9383956517794392  4.4771745562719270
  2.1679386930835518  4.2627710811747672  8.2335389501438847
  2.9583542130804950  0.4128534894299017  3.9741880617814536
 10.9130367504311838  5.0884780600345687  0.2178236679094857
 13.6590323605854422  7.6201178890247192  4.6831045440261079
 -1.3684724370676495  2.9444933184200464  8.0276089623897047
 -0.5780569170707067  1.7311312521846232  3.7682580740272726
 14.4494478805823867  6.4067558227892887  0.4237536556636676
  9.8129033201139766  1.0583835148468930  4.3006830241622458
  2.4776566034038106  5.7340080854515652  8.4100304822535659
  3.2680721234007541  8.2928656263624436  4.1506795938911312
 10.6033188401109211  3.6172410557577792  0.0413321357998072
  9.0783516592600702  8.3233797365510611  5.3809089220461734
  3.2122082642577259  3.6477551659463909  7.3298045843696373
  4.0026237842546690  1.0278694046582777  3.0704536960072040
  9.8687671792570146  5.7034939752629459  1.1215580336837407
  7.0225506149884716  2.8672912355511553  1.5832486122223279
  6.8488403485232130  7.5429158061558237  2.6087631174686110
  6.0584248285262685  6.4839579056581842  6.8681140058310479
  6.2321350949915280  1.8083333350535147  5.8425995005847646
  9.7034214003859844  4.8847515437967104  4.6663667602991330
  2.5871385231318023  0.2091269731920416  8.0443467461166787
  3.3775540431287454  4.4664975974126291  3.7849958577542466
 10.4938369203829271  9.1421221680172984  0.4070158719366948
  6.5404877217573683  4.6756245706046693  4.2256813090266876
  7.3309032417543118  0.0000000000000000 -0.0336695793357486
