# Supplementary material for: Temperature-Dependent Chirality in Halide Perovskites
Source: J Phys Chem Lett. 2024 Jul 31;15(31):8057–64. doi: 10.1021/acs.jpclett.4c01629 (PMC11318036; doi:10.1021/acs.jpclett.4c01629)
Supplement: Supplementary file 1 — jz4c01629_si_001.zip [file jz4c01629_si_001.zip › perovskite_structures/s-1-me-ha2pbi4/S-1-Me-HA2PbI4_Exp.vasp]

 H  C  N  I Pb 
 1.0000000000000000
     8.9668500000000009    0.0000000000000000    0.0000000000000000
     0.0000000000000000    8.9730100000000004    0.0000000000000000
     0.0000000000000000    0.0000000000000000   33.7779000000000025
 H   C   N   I   Pb 
 144  56   8  16   4
Cartesian
  8.4209123045999998  4.0114828236099997 18.6767129133000047
  5.0293626954000024  4.9615271763900006  1.7877629132999984
  3.9374873045999990  0.4750221763900002 15.1011870866999995
  0.5459376954000015  8.4979878236099999 31.9901370866999990
  8.0898831031500009  2.9783394252200002 19.6438079682000009
  5.3603918968499995  5.9946705747799998  2.7548579682000010
  3.6064581031499996  1.5081655747800000 14.1340920317999998
  0.8769668968500002  7.4648444252200008 31.0230420318000064
  0.4562422948499996  3.5566947847699999 19.6259394591000031
  4.0271827051500004  5.4163152152300000  2.7369894591000006
  4.9396672948500004  0.9298102152300002 14.1519605409000029
  8.5106077051500009  8.0431997847699996 31.0409105409000006
  1.8218487155999996  8.5538807029000008 19.7834458067999996
  2.6615762844000006  0.4191292970999994  2.8944958067999962
  6.3052737156000012  4.9056342971000007 13.9944541932000011
  7.1450012843999993  4.0673757028999997 30.8834041932000076
  2.3898986631000003  7.2280825833600026 19.6049633832000012
  2.0935263369000001  1.7449274166399988  2.7160133832000013
  6.8733236630999999  6.2314324166399988 14.1729366167999995
  6.5769513369000006  2.7415775833600002 31.0618866168000061
  2.8114033810500003  8.3210849314599997 18.7447753818000038
  1.6720216189500001  0.6519250685400000  1.8558253818000017
  7.2948283810500012  5.1384300685400000 15.0331246181999987
  6.1554466189500001  3.8345799314600000 31.9220746181999999
  8.5910403496500010  5.6023167395200000 20.2650511050000013
  4.8592346503499995  3.3706932604800000  3.3761011049999996
  4.1076153496500005  7.8571982604800015 13.5128488950000012
  0.3758096503500002  1.1158117395200002 30.4017988950000024
  4.4474410309500003  7.9004750877100003 20.3296344498000003
  0.0359839690500004  1.0725349122900001  3.4406844498000044
  8.9308660309499999  5.5590399122900003 13.4482655502000004
  4.5194089690499997  3.4139700877100001 30.3372155502000069
  4.2798147370499997  1.1094767944599992 19.4633664264000004
  0.2036102629500003  7.8635332055400022  2.5744164264000022
  8.7632397370500001  3.3770282055400007 14.3145335736000021
  4.6870352629500012  5.5959817944599992 31.2034835736000034
  4.7380925068499984  1.1717135918200001 20.9612811798000003
  8.7121824931500012  7.8012964081800016  4.0723311798000026
  0.2546675068499991  3.3147914081800010 12.8166188202000022
  4.2287574931500016  5.6582185918199999 29.7055688202000034
  3.2496312742499991  1.4866124047599998 20.5832389229999997
  1.2337937257500009  7.4863975952400006  3.6942889229999998
  7.7330562742500000  2.9998925952400013 13.1946610770000046
  5.7172187257500005  5.9731174047600009 30.0836110770000040
  7.4421268260000000  5.6811177133399999 22.9886982935999988
  6.0081481740000013  3.2918922866600004  6.0997482936000029
  2.9587018259999986  7.7783972866600006 10.7892017064000019
  1.5247231740000009  1.1946127133400009 27.6781517064000084
  8.8812883173000010  6.1978733592399999 22.6323414486000019
  4.5689866827000012  2.7751366407600000  5.7433914486000006
  4.3978633172999988  7.2616416407600015 11.1455585514000006
  0.0855616827000005  1.7113683592399991 28.0345085514000019
  4.9544356968000010  7.4252555051000000 22.7038830408000010
  8.4958393032000004  1.5477544949000004  5.8149330408000033
  0.4710106968000012  6.0342594949000006 11.0740169592000015
  4.0124143031999999  2.9387505050999998 27.9629669592000027
  4.7686873990499992  8.9663251075500003 22.9084082253000005
  8.6815876009500013  0.0066848924500000  6.0194582253000002
  0.2852623990499988  4.4931898924500002 10.8694917747000002
  4.1981626009500017  4.4798201075500002 27.7584417747000067
  7.9398228684000012  3.6074281833100015 22.1303342988000011
  5.5104521316000001  5.3655818166899998  5.2413842987999955
  3.4563978684000007  0.8790768166899993 11.6475657012000013
  1.0270271315999999  8.0939331833099999 28.5365157012000026
  0.4489791463499999  4.0476889189600005 21.8568346425000009
  4.0344458536500003  4.9253210810399999  4.9678846425000023
  4.9324041463500006  0.4388160810399995 11.9210653575000016
  8.5178708536500007  8.5341939189600016 28.8100153575000029
  3.1812231755999991  8.5209138641600006 24.5613297617999997
  1.3022018244000009  0.4520961358399989  7.6723797618000003
  7.6646481756000009  4.9386011358399990  9.2165702382000028
  5.7856268243999995  4.0344088641600022 26.1055202382000040
  3.4589265201000003  6.9936178320600018 24.3882855800999998
  1.0244984799000003  1.9793921679399986  7.4993355800999995
  7.9423515200999990  6.4658971679399988  9.3896144199000044
  5.5079234799000014  2.5071128320600025 26.2785644199000039
  2.5314493572000005  8.7562131053899996 22.2142048245000012
  1.9519756428000001  0.2167968946099999  5.3252548245000035
  7.0148743572000010  4.7033018946100000 11.5636951755000013
  6.4354006427999995  4.2697081053900012 28.4526451755000025
  2.7838930852500003  7.2352520183500006 21.9360438180000017
  1.6995319147500003  1.7377579816500002  5.0470938180000040
  7.2673180852499994  6.2242629816499999 11.8418561820000008
  6.1829569147500010  2.7487470183500009 28.7308061820000020
  8.3185467450000008  4.1838543457100004 24.4902610602000017
  5.1317282549999996  4.7891556542899991  7.6013110602000031
  3.8351217449999995  0.3026506542899996  9.2876389398000025
  0.6483032550000002  8.6703593457100006 26.1765889398000020
  0.8033042240999996  4.5915520280700006 24.0890809419000043
  3.6801207759000003  4.3814579719299998  7.2001309418999986
  5.2867292241000001  8.8679629719299999  9.6888190581000018
  8.1635457759000012  0.1050470280699992 26.5777690580999995
  5.3172882489000006  8.8132365839400002 25.3598393177999988
  8.1329867511000007  0.1597734160599999  8.4708893178000029
  0.8338632489000003  4.6462784160600012  8.4180606822000019
  3.6495617511000003  4.3267315839400000 25.3070106822000085
  5.5823573017500001  7.2816514530600021 25.1993942928000116
  7.8679176982500012  1.6913585469399994  8.3104442928000015
  1.0989323017499999  6.1778635469399994  8.5785057071999962
  3.3844926982500008  2.7951464530600005 25.4674557071999956
  5.1181614109500009  7.2397385233499998 27.2895031890000013
  8.3321135890499995  1.7332714766500004 10.4005531890000054
  0.6347364109500014  6.2197764766500017  6.4883968110000012
  3.8486885890500000  2.7532335233500005 23.3773468110000024
  3.6313590456000004  7.1950080685000000 26.7945218424000018
  0.8520659544000001  1.7780019315000004  9.9055718423999988
  8.1147840456000004  6.2645069315000006  6.9833781576000016
  5.3354909544000009  2.7085030684999998 23.8723281576000019
  4.2733496382000000  8.5587440743199998 27.2254265127000004
  0.2100753618000005  0.4142659256800000 10.3364765127000044
  8.7567746382000013  4.9007709256799998  6.5524734873000012
  4.6935003618000009  4.0722390743200005 23.4414234873000034
  6.5083011333000007  5.1249615805300026 19.3344361821000099
  6.9419738666999997  3.8480484194699995  2.4454861821000038
  2.0248761332999989  8.3345534194699997 14.4434638178999979
  2.4585488667000006  0.6384565805300022 31.3324138178999974
  6.4126965785999985  5.7911537349700000 20.7503044164000094
  7.0375784214000019  3.1818562650300000  3.8613544164000038
  1.9292715785999994  7.6683612650300015 13.0275955835999984
  2.5541534214000006  1.3046487349700000 29.9165455835999978
  6.1856649034500011  4.2479844481800004 20.5932034035000022
  7.2646100965499993  4.7250255518199991  3.7042534035000045
  1.7022399034500002  0.2385205518199995 13.1846965965000003
  2.7811850965499993  8.7344894481800033 30.0736465965000015
  1.1224971835500006  4.6668266089600001 26.4628228644000032
  3.3609278164499994  4.3061833910400003  9.5738728644000020
  5.6059221835499997  8.7926883910400022  7.3150771356000011
  7.8443528164500007  0.1803216089600010 24.2040271356000005
  8.6181292035000006  4.7700162239599999 26.9942843430000039
  4.8321457965000016  4.2029937760400005 10.1053343430000062
  4.1347042034999992  8.6894987760400006  6.7836156569999986
  0.3487207965000009  0.2835112239599996 23.6725656569999998
  0.6439094984999995  5.9661992140499995 27.1977961905000001
  3.8395155015000011  3.0068107859500004 10.3088461904999971
  5.1273344984999998  7.4933157859500019  6.5801038095000006
  8.3229405015000015  1.4796942140500007 23.4690538095000072
  8.0334547161000014  6.2238861152300000 25.4126679533999997
  5.4168202839000008  2.7491238847700008  8.5237179533999985
  3.5500297161000005  7.2356288847700014  8.3652320466000027
  0.9333952839000003  1.7373811152300009 25.2541820466000040
  0.5554604900999985  6.5597010144800016 25.0702951590000040
  3.9279645099000020  2.4133089855199987  8.1813451590000010
  5.0388854900999993  6.8998139855199989  8.7076048410000020
  8.4113895099000029  2.0731960144800015 25.5965548409999997
  8.1149992500000003  4.7718467180000008 20.4761629800000016
  5.3352757500000001  4.2011632819999996  3.5872129799999950
  3.6315742499999981  8.6876682820000006 13.3017370200000027
  0.8518507500000009  0.2853417180000005 30.1906870200000021
  3.6584747999999991  8.4427051090000003 20.5403409900000007
  0.8249502000000009  0.5303048909999994  3.6513909899999955
  8.1418998000000009  5.0168098909999994 13.2375590100000018
  5.3083752000000013  3.9562001090000014 30.1265090100000030
  4.0144587450000007  0.9466525550000013 20.3714514900000019
  0.4689662550000002  8.0263574449999986  3.4825014899999993
  8.4978837450000011  3.5398524449999988 13.4064485100000024
  4.9523912549999993  5.4331575550000029 30.2953985100000018
  8.3750379000000006  5.4188007389999999 22.9047939900000017
  5.0752370999999998  3.5542092610000000  6.0158439900000067
  3.8916128999999993  8.0407142609999998 10.8731060099999990
  0.5918121000000006  0.9322957389999990 27.7620560100000020
  4.3130548500000003  8.1107037389999999 22.9487052600000005
  0.1703701500000002  0.8623062609999999  6.0597552600000002
  8.7964798500000008  5.3488112609999998 10.8291947400000002
  4.6537951500000005  3.6241987390000014 27.7181447400000032
  8.4969870600000004  4.3572936560000004 21.8711902500000015
  4.9532879400000018  4.6157163440000000  4.9822402499999994
  4.0135620599999999  0.1292113439999997 11.9067097500000028
  0.4698629400000011  8.8437986560000006 28.7956597500000022
  3.8700924600000004  7.8711243720000024 24.3504881100000006
  0.6133325400000003  1.1018856279999993  7.4615381099999976
  8.3535174600000008  5.5883906279999991  9.4274118900000019
  5.0967575400000005  3.3846193720000017 26.3163618900000031
  3.2020621350000003  8.1107037389999999 21.9421238400000007
  1.2813628650000004  0.8623062609999999  5.0531738399999986
  7.6854871350000007  5.3488112609999998 11.8357761600000018
  5.7647878649999997  3.6241987390000014 28.7247261600000030
  8.8682146500000005  4.9351555000000005 24.2221320899999988
  4.5820603500000017  4.0378544999999999  7.3331820899999967
  4.3847896499999992  8.5243594999999992  9.5557679100000019
  0.0986353500000011  0.4486505000000004 26.4447179100000085
  4.8959000999999986  7.9411138500000025 25.4009808000000028
  8.5543749000000009  1.0318961499999990  8.5120308000000033
  0.4124750999999984  5.5184011499999990  8.3769191999999997
  4.0709499000000013  3.4546088500000023 25.2658692000000009
  4.4385907499999995  7.7167886000000001 26.8027636500000064
  0.0448342500000005  1.2562214000000005  9.9138136500000034
  8.9220157499999999  5.7427264000000005  6.9751363499999970
  4.5282592500000014  3.2302835999999990 23.8640863499999973
  6.6820966199999994  5.0042476770000022 20.2701177900000005
  6.7681783800000019  3.9687623230000000  3.3811677899999952
  2.1986716199999989  8.4552673229999993 13.5077822100000020
  2.2847533800000015  0.5177426770000008 30.3967322100000032
  0.3766077000000004  5.2581838599999999 26.6034740400000018
  4.1068173000000003  3.7148261400000004  9.7145240399999953
  4.8600326999999997  8.2013311400000006  7.1744259600000015
  8.5902422999999999  0.7716788599999987 24.0633759600000019
  8.9130489000000015  5.8414295100000002 25.2996471000000014
  4.5372261000000007  3.1315804899999997  8.4106971000000037
  4.4296239000000002  7.6180854900000012  8.4782529000000011
  0.0538011000000001  1.3549245100000002 25.3672029000000023
  8.5570649550000013  3.7237991500000005 19.5067372500000005
  4.8932100450000000  5.2492108499999999  2.6177872500000046
  4.0736399550000000  0.7627058499999997 14.2711627500000002
  0.4097850449999996  8.2103041500000007 31.1601127500000068
  2.5573456200000004  8.1017307289999998 19.5675374700000013
  1.9260793799999998  0.8712792709999997  2.6785874699999979
  7.0407706200000009  5.3577842709999999 14.2103625299999994
  6.4095043800000004  3.6152257290000005 31.0993125300000059
  0.4979291805000000  6.2215262135999998 16.8521320890000013
  3.9854958195000001  2.7514837864000001 33.7410820890000025
  4.9813541805000003  7.2379887864000017 16.9257679110000012
  8.4689208195000010  1.7350212135999998  0.0368179109999993
  1.5467816249999995  1.7194081762000002 16.8767899559999996
  2.9366433750000005  7.2536018238000013 33.7657399560000044
  6.0302066250000008  2.7670968238000007 16.9011100440000028
  7.4200683749999996  6.2059131762000002  0.0121600440000009
  2.9995906620000001  4.6027952096000000 19.9718589330000000
  1.4838343380000003  4.3702147904000004  3.0829089329999988
  7.4830156619999988  8.8567197904000015 13.8060410670000024
  5.9672593380000016  0.1162902096000008 30.6949910670000037
  3.5706893384999994  4.3525379607000003 13.6023603300000016
  0.9127356615000005  4.6204720392999992 30.4913103300000046
  8.0541143384999998  0.1339670392999995 20.1755396699999991
  5.3961606614999997  8.8390429607000005  3.2865896700000001
  3.2889509114999993  4.4809417337999999 16.8031541340000032
  1.1944740885000003  4.4920682662000004 33.6921041340000045
  7.7723759114999993  0.0055632662000001 16.9747458659999992
  5.6778990885000011  8.9674467337999992  0.0857958659999977
