# Supplementary material for: Temperature-Dependent Chirality in Halide Perovskites
Source: J Phys Chem Lett. 2024 Jul 31;15(31):8057–64. doi: 10.1021/acs.jpclett.4c01629 (PMC11318036; doi:10.1021/acs.jpclett.4c01629)
Supplement: Supplementary file 1 — jz4c01629_si_001.zip [file jz4c01629_si_001.zip › perovskite_structures/s-1-me-ha2pbi4/S-1-Me-HA2PbI4_PBE-D3BJ.vasp]

 H  C  N  I Pb 
 1.0000000000000000
     8.8042269728196789    0.0000000000000000    0.0000000000000000
     0.0000000000000000    8.7826279458515266    0.0000000000000000
     0.0000000000000000    0.0000000000000000   33.8211346475934178
 H   C   N   I   Pb 
 144  56   8  16   4
Cartesian
  8.0405551972117042  3.7744485659662415 18.4638782864967439
  5.1657852620178142  5.0081793798852949  1.5533109627000312
  3.6384417108018625  0.6168654069595237 15.3572563610966739
  0.7636717756079764  8.1657625388919950 32.2678236848933793
  8.0422287114565876  2.6378833984416965 19.7008953228388179
  5.1641117477729308  6.1447445474098306  2.7903279990420904
  3.6401152250467517  1.7534305744840699 14.1202393247546318
  0.7619982613630895  7.0291973713674594 31.0308066485513088
  0.6221117613493566  3.5534666228897409 19.3904614516091556
  3.7800017250604832  5.2291613229617910  2.4798941278124738
  5.0242252477591940  0.8378473500360228 14.4306731959842462
  8.1821152114703253  7.9447805958154989 31.3412405197809711
  1.5185883695978470  8.3884481310204748 19.8542995883245155
  2.8835251168119931  0.3941798148310527  2.9437322645278132
  5.9207018560076854  4.7854937877568151 13.9668350592688917
  7.2856386032218330  3.9971341580947097 30.8774023830656112
  2.3014905134695045  6.9105078615194122 19.5784304812456860
  2.1006229729403332  1.8721200843321160  2.6678631574489962
  6.7036039998793475  6.2634340572578777 14.2427041663477070
  6.5027364593501709  2.5191938885936458 31.1532714901444407
  2.6576740457514361  8.2472999191487091 18.6271388129865016
  1.7444394406584069  0.5353280267028219  1.7165714891897681
  7.0597875321612680  4.9266419996285817 15.1939958346069481
  6.1465529270682504  3.8559859462229418 32.1045631584036286
  8.6066615670504891  5.5223558918412481 20.1373727252124333
  4.5996788921790293  3.2602720540102825  3.2268054014157110
  4.2045480806406506  7.6515860269360418 13.6837619223810076
  0.1975654057691904  1.1310419189154781 30.5943292461776934
  4.3686712081701904  7.6137906272982105 20.2623030072770653
  0.0334422782396498  1.1688373185533223  3.3517356834803351
 -0.0334422782396498  5.5601512914790794 13.5588316403163684
  4.4355557646494868  3.2224766543724397 30.4693989641130614
  4.2824576096569364  1.1331863378142382 19.2968036333763067
  0.1196558767529021  7.6494416080372920  2.3862363095795955
  8.6845710960667724  3.2581276351115234 14.5243310142171129
  4.5217693631627460  5.5245003107399979 31.4348983380138201
  4.8013592774979301  1.2022597639394705 20.9838661563896025
  8.4049811817315874  7.5803681819120534  4.0732988325929282
  0.3992457910880903  3.1890542089862919 12.8372684912037975
  4.0028676953217532  5.5935737368652365 29.7478358150005242
  3.1295696233129302  1.6367544759318287 20.5556512656492849
  1.2725438630969057  7.1458734699196906  3.6450839418525609
  7.5316831097227785  2.7545594969939380 13.2654833819441507
  5.6746573495067398  6.0280684488575993 30.1760507057408418
  7.2918190132952407  5.7754893524291635 22.8821804838303642
  5.9145214459342776  3.0071385934223667  5.9716131600336624
  2.8897055268853968  7.3984525663481264 10.9389541637630519
  1.5124079595244446  1.3841753795033973 27.8495214875597625
  0.1930805515676826  6.0596343234784751 22.5491086143527717
  4.2090329348421580  2.7229936223730515  5.6385412905560814
  4.5951940379775227  7.1143075952988148 11.2720260332406372
 -0.1930805515676817  1.6683203505527142 28.1825933570373550
  4.9058260503857891  7.1223624471085847 22.7200458638315048
  8.3005144088437284  1.6602654987429546  5.8094785400347710
  0.5037125639759448  6.0515794716687052 11.1010887837619450
  3.8984009224338956  2.7310484741828107 28.0116561075586219
  4.7985468222933143  0.0842225990931850 22.9393407668658078
  8.4077936369362032 -0.0842225990931841  6.0287734430691025
  0.3964333358834736  4.3070913738325771 10.8817938807276278
  4.0056801505263682  4.4755365720189388 27.7923612045243189
  7.5508020662295063  3.3865609487609070 22.0675848670761710
  5.6555383930000120  5.3960669970906316  5.1570175432794620
  3.1486885798196607  1.0047530241648590 11.7535497805172540
  1.2534249065901772  7.7778749216866583 28.6641171043139558
  0.4690195154952208  3.6977998425322296 21.7937850586815856
  3.9330939709146220  5.0848281033193068  4.8832177348848944
  4.8711330019050658  0.6935141303935364 12.0273495889118145
  8.3352074573244526  8.0891138154579831 28.9379169127085412
  3.0029122431762549  8.5600198869637012 24.6598032819253206
  1.3992012432335865  0.2226080588878261  7.7492359581286294
  7.4050257295860931  4.6139220318135896  9.1613313656680866
  5.8013147296434253  4.1687059140379379 26.0718986894648062
  3.0958233417741776  6.8111282269843203 24.4595133079415916
  1.3062901446356616  1.9714997188672057  7.5489459841448268
  7.4979368281840149  6.3628136917929696  9.3616213396519008
  5.7084036310455035  2.4198142540585525 26.2721886634485351
  2.3254083493670592  8.7331933080743571 22.2607998051468208
  2.0767051370427749  0.0494346377771728  5.3502324813501145
  6.7275218357768996  4.4407486107029319 11.5603348424465988
  6.4788186234526188  4.3418793351485903 28.4709021662433059
  2.5625756862233007  7.0014507838675843 21.9650725331758174
  1.8395378001865392  1.7811771619839480  5.0545052093791201
  6.9646891726331388  6.1724911349097056 11.8560621144175915
  6.2416512865963796  2.6101368109418144 28.7666294382143093
  7.8838242434631143  3.9686734495374663 24.5043936856385756
  5.3225162157664041  4.8139544963140581  7.5938263618418667
  3.4817107570532797  0.4226405233882979  9.3167409619548529
  0.9204027293565605  8.3599874224632309 26.2273082857515512
  0.7885712983971628  4.1921464385408207 24.1572633672166894
  3.6135421880126795  4.5904815073107041  7.2466960434199770
  5.1906847848070035  0.1991675343849404  9.6638712803767284
  8.0156556744225149 -0.1991675343849404 26.5744386041734373
  5.4379557051856695 -0.2085166344728731 25.3742581824457183
  7.7683847540438489  0.2085166344728731  8.4636908586489632
  1.0358422187758305  4.5998306073986353  8.4468764651477368
  3.3662712676340076  4.1827973384528905 25.3574437889444084
  5.4556310596371409  6.8163923485967777 25.2626060798921763
  7.7507093995923775  1.9662355972547449  8.3520387560954799
  1.0535175732273006  6.3575495701805123  8.5585285677012362
  3.3485959131825416  2.4250783756710201 25.4690958914979504
  5.0531392707804832  7.5363506743544182 27.6416065768386368
  8.1532011884490352  1.2462772714971033 10.7310392530419261
  0.6510257843706523  5.6375912444228717  6.1795280707547802
  3.7510877020391837  3.1450367014286584 23.0900953945514900
  3.6114641287565226  6.7034249257735352 27.0159829415684527
  0.7906493576533187  2.0792030200779976 10.1054156177717154
  8.0135776151663567  6.4705169930037547  6.8051517060249793
  5.1927628440631617  2.3121109528477630 23.7157190298216740
  3.6383911783208287  8.4722699462480193 27.1332662629523362
  0.7637223080890115  0.3103579996035076 10.2226989391556202
  8.0405046647306655  4.7016719725292697  6.6878683846410798
  5.1658357944988538  4.0809559733222542 23.5984357084377905
  6.3302871339185538  5.3794871602336700 19.1424045342942648
  6.8760533253109646  3.4031407856178650  2.2318372104975999
  1.9281736475087146  7.7944547585436199 14.6787301132991121
  2.4739398389011260  0.9881731873079015 31.5892974370958619
  6.2208420777151865  5.8213304976465112 20.8496026812377124
  6.9854983815143319  2.9612974482050163  3.9390353574409880
  1.8187285913053506  7.3526114211307787 12.9715319663557285
  2.5833848951044871  1.4300165247207450 29.8820992901524143
  5.8546859675820686  4.1559764678162683 20.3455024740264783
  7.3516544916474498  4.6266514780352628  3.4349351502297747
  1.4525724811722318  0.2353375051094944 13.4756321735669307
  2.9495410052376112  8.5472904407420280 30.3861994973636484
  1.2878855866830354  4.7230234931702340 26.6363961219799741
  3.1142278997268060  4.0596044526812820  9.7258287981832687
  5.6899990730928742 -0.3317095202444762  7.1847385256134375
  7.5163413861366442  0.3317095202444762 24.0953058494101526
  8.3868563308206010  4.4360730929308465 26.9982841762877044
  4.8194841284089165  4.3465548529206828 10.0877168524912335
  3.9847428444107593  8.7378688258464443  6.8228504713057205
  0.4173706419990815  0.0447591200050820 23.7334177951024188
  0.3339465160954842  5.9716608043022097 27.4549361753133994
  4.0681669703143539  2.8109671415493112 10.5443688515166816
  4.7360600025053152  7.2022811144750802  6.3661984722800344
  8.4702804567242023  1.5803468313764506 23.2767657960767274
  7.7517570350110327  6.3132858501592564 25.3929276838654800
  5.4545834242184856  2.4693420956922698  8.4823603600687392
  3.3496435486011902  6.8606560686180336  8.4282069637279626
  1.0524699378086491  1.9219718772334937 25.3387742875246467
  0.6455983471785391  6.5514175328541135 25.0142850278489739
  3.7565151392312983  2.2312104129974117  8.1037177040522792
  5.0477118335883784  6.6225243859231764  8.8068496197444261
  8.1586286256411391  2.1601035599283511 25.7174169435411528
  7.9657856253986470  4.6620651924021903 20.3846564700376831
  5.2405548338308714  4.1205627534493328  3.4740891462409880
  3.5636721389888133  8.5118767263750996 13.4364781775557010
  0.8384413474210289  0.2707512194764302 30.3470455013524436
  3.5463797815050180  8.2903771081141926 20.5430028584039377
  0.8557337049048183  0.4922508377373330  3.6324355346072079
  7.9484932679148530  4.8835648106630973 13.2781317891894908
  5.2578471913146654  3.8990631351884262 30.1886991129861890
  3.9577341028275650  0.9517627602620240 20.3307164137808769
  0.4443793835822773  7.8308651855895004  3.4201490899841529
  8.3598475892373987  3.4395512126637393 13.4904182338125675
  4.8464928699921197  5.3430767331877895 30.4009855576092498
  8.2752251818418809  5.2786576940409935 22.8425348806681541
  4.9311152773876374  3.5039702518105220  5.9319675568714683
  3.8731116954320424  7.8952842247362964 10.9785997669252406
  0.5290017909777971  0.8873437211152375 27.8891670907219726
  4.2100149138650593  7.9368446310539120 22.9850803454773107
  0.1920985725447767  0.8457833147976157  6.0745130216805938
  8.6121284002749068  5.2370972877233779 10.8360543021161213
  4.5942120589546116  3.5455306581281412 27.7466216259128160
  8.2774134066319434  4.1711441775199658 21.7940897403980891
  4.9289270525975741  4.6114837683315555  4.8835224166013766
  3.8752999202220968  0.2201697954057971 12.0270449071953305
  0.5268135661877398 -0.2201697954057980 28.9376122309920376
  3.6960768535749011  7.7368321638928270 24.4103528419064659
  0.7060366328349346  1.0457957819586972  7.4997855181097552
  8.0981903399847450  5.4371097548844629  9.4107818056869572
  5.1081501192447742  3.3455181909670642 26.3213491294836608
  3.0739761175049338  7.9787260967854499 21.9625226738052675
  1.3281373689049096  0.8039018490660752  5.0519553500085426
  7.4760896039147777  5.1952158219918401 11.8586119737881628
  5.7302508553147407  3.5874121238596848 28.7691792975848593
  8.6298767540419341  4.7289438724815733 24.2204861301593724
  4.5764637051875834  4.0536840733699639  7.3099188063626634
  4.2277632676320902  8.4449980462957157  9.6006485174340295
  0.1743502187777495  0.3376298995557999 26.5112158412307544
  4.7992819897110879  7.6789345458672198 25.4678242649078932
  8.4070584695184305  1.1036933999843097  8.5572569411111328
  0.3971685033012488  5.4950073729100701  8.3533103826855655
  4.0049449831085866  3.2876205729414565 25.2638777064822335
  4.2515252459580433  7.5905497263444834 26.8916914159073741
  0.1505882404517914  1.1920782195070339  9.9811240921106776
 -0.1505882404517914  5.5833921924328056  6.9294432316860215
  4.5527017268616277  3.1992357534187250 23.8400105554827526
  6.5110514003459903  5.0167937863481518 20.1631980340406045
  6.6952890588835281  3.7658341595033735  3.2526307102438925
  2.1089379139361499  8.1571481324291391 13.6579366135528364
  2.2931755724736900  0.6254798134223833 30.5685039373495222
  0.2988449692307187  5.2038684124543479 26.6717519717014966
  4.1032685171791226  3.5787595333971804  9.7611846479048019
  4.7009584556405581  7.9700735063229420  7.1493826758919106
  8.5053820035889593  0.8125544395285869 24.0599499996886301
 -0.0872571823193251  5.7854596386042507 25.3147330804157171
  4.4893706687291655  2.9971683072472826  8.4041657566189638
  4.3148563040905126  7.3884822801731014  8.5064015671777451
  0.0872571823193260  1.3941456656784803 25.4169688909744096
  8.3829154159746810  3.5843317905386649 19.4209635704046981
  4.8234250432548382  5.1982961553128515  2.5103962466079790
  3.9808019295648340  0.8069821823870965 14.4001710771887499
  0.4213115568450018  7.9756457634644384 31.3107384009854286
  2.4297444329232589  7.9493959785458079 19.5907418727815710
  1.9723690534865777  0.8332319673057150  2.6801745489848776
  6.8318579193330971  5.2245459402314820 14.2303927748118308
  6.3744825398964213  3.5580820056200486 31.1409600986085557
  0.3593377106724883  5.9940185596080315 16.8501407974225792
  4.0427757757373506  2.7886093862434893 33.7607081212193236
  4.7614511970823186  7.1799233591692584 16.9709938501708031
  8.4448892621471998  1.6027045866822698  0.0604265263741175
  1.5478263822150271  1.6100608344749598 16.9463474874983682
  2.8542871041948090  7.1725671113765692  0.0357801637016931
  5.9499398686248703  2.7812531384508032 16.8747871600950212
  7.2564005906046480  6.0013748074007207 -0.0357801637016796
  2.8817861627672334  4.5259185870404197 20.0093716455761204
  1.5203273236426018  4.2567093588111042  3.0988043217794239
  7.2838996491770809  8.6480233317368693 13.8117630020172584
  5.9224408100524375  0.1346046141146600 30.7223303258140064
  3.4259780364947305  4.2831969614220293 13.5966732243095283
  0.9761354499151099  4.4994309844294937 30.5072405481062461
  7.8280915229045691  0.1081170115037319 20.2244614232838806
  5.3782489363249493  8.6745109343477953  3.3138940994871726
  3.1701473757413110  4.4061818129980788 16.8091366387912622
  1.2319661106685265  4.3764461328534470 33.7197039625879427
  7.5722608621511549 -0.0148678400723158 17.0119980088021876
  5.6340795970783635  0.0148678400723140  0.1014306850054550
