# Supplementary material for: Temperature-Dependent Chirality in Halide Perovskites
Source: J Phys Chem Lett. 2024 Jul 31;15(31):8057–64. doi: 10.1021/acs.jpclett.4c01629 (PMC11318036; doi:10.1021/acs.jpclett.4c01629)
Supplement: Supplementary file 1 — jz4c01629_si_001.zip [file jz4c01629_si_001.zip › perovskite_structures/s-1-me-ha2pbi4/S-1-Me-HA2PbI4_SCAN.vasp]

 H  C  N  I Pb 
 1.0000000000000000
     8.8759869280557364    0.0000000000000000    0.0000000000000000
     0.0000000000000000    8.8792645303775366    0.0000000000000000
     0.0000000000000000    0.0000000000000000   33.9333880798769769
 H   C   N   I   Pb 
 144  56   8  16   4
Cartesian
  8.1696078198170312  3.8735652933976796 18.5746188449181879
  5.1443725722665734  5.0056992369798481  1.6079248049796797
  3.7316143557891639  0.5660669717910833 15.3587692349588192
  0.7063791082387053  8.3131975585864559 32.3254632748972810
  8.1233421594568860  2.7059750717593363 19.7635949869707410
  5.1906382326267186  6.1732894586181883  2.7969009470322468
  3.6853486954290178  1.7336571934294309 14.1697930929062519
  0.7526447685988522  7.1456073369481157 31.1364871328447244
  0.6406991204876606  3.6020100582221923 19.5143359494766599
  3.7972943435402038  5.2772544721553549  2.5476419095381786
  5.0786925845155286  0.8376222069665789 14.4190521304003028
  8.2352878075680760  8.0416423234109509 31.3857461703388054
  1.5812789929986606  8.4608090077704876 19.8861880689199317
  2.8567144710292101  0.4184555226070407  2.9194940289814610
  6.0192724570265392  4.8580877877958164 14.0472000109570345
  7.2947079350570654  4.0211767425817300 31.0138940508955336
  2.3462841199788484  6.9813961795002690 19.6590124141527198
  2.0917093440490153  1.8978683508772665  2.6923183742142238
  6.7842775840067198  6.3375006160660359 14.2743756657242535
  6.5297028080768849  2.5417639143115007 31.2410697056627455
  2.7390299638583002  8.2824315070221424 18.6988120672118363
  1.6989635001695671  0.5968330233553968  1.7321180272733669
  7.1770234278861764  5.0364652885441616 15.2345760126651140
  6.1369569641974282  3.8427992418333723 32.2012700526036326
  8.6665694247846474  5.5665766913979429 20.2832520340154794
  4.6474109672989581  3.3126878389795942  3.3165579940769541
  4.2285759607567783  7.7523201041683620 13.6501360458615384
  0.2094175032710909  1.1269444262091719 30.6168300857999860
  4.4036861345835918  7.6984017172081014 20.3755601886892741
  0.0343073294442790  1.1808628131694270  3.4088661487507768
 -0.0343073294442790  5.6204950783582035 13.5578278911877081
  4.4723007934721508  3.2587694520193402 30.5245219311261913
  4.3055686520230747  1.0989881853124301 19.3814863383774636
  0.1324248120047962  7.7802763450651140  2.4147922984389703
  8.7435621160509349  3.3406440798763386 14.5519017414995186
  4.5704182760326688  5.5386204505011909 31.5185957814380018
  4.7809527348203682  1.2046370923237122 21.0706157750827856
  8.5330276572632364  7.6746274380538191  4.1039217351443229
  0.3429592707924984  3.2349951728650579 12.8627723047941576
  4.0950341932353744  5.6442693575124858 29.8294663447326833
  3.1190800696540384  1.5914021722469882 20.6006629687646452
  1.3189133943738307  7.2878623581305524  3.6339689288261363
  7.5570735336819101  2.8482300929417774 13.3327251111123388
  5.7569068584016945  6.0310344374357525 30.2994191510508202
  7.3993162373187253  5.7680357438273733 23.0058200523427452
  5.9146641547648793  3.1112287865501629  6.0391260124042621
  2.9613227732908647  7.5508610517389316 10.9275680275342264
  1.4766706907370077  1.3284034786386061 27.8942620674727202
  0.2205100297054913  6.0475575286074550 22.6677124322672050
  4.2174834343223750  2.8317070017700861  5.7010183923286935
  4.6585034937333569  7.2713392669588499 11.2656756476097986
 -0.2205100297054913  1.6079252634186825 28.2323696875482604
  4.8882053717465554  7.2446995727407488 22.8269305253204848
  8.4257750203370492  1.6345649576367862  5.8602364853819822
  0.4502119077186867  6.0741972228255561 11.1064575545565098
  3.9877815563091854  2.8050673075519814 28.0731515944949805
  4.7677410840377759  0.1036646271975899 23.0220919817450849
  8.5462393080458288 -0.1036646271975890  6.0553979418066053
  0.3297476200099075  4.3359676379911782 10.9112960981318654
  4.1082458440179614  4.5432968923863681 27.8779901380703805
  7.6453960153644402  3.3985958613578173 22.1704233968901789
  5.6685843767191644  5.4806686690197273  5.2037293569516949
  3.2074025513365680  1.0410364038309541 11.7629646829867802
  1.2305909126912973  7.8382281265465776 28.7296587229252864
  0.4833554667939021  3.7061278893194252 21.8929785984052359
  3.9546379972339651  5.1731366410581217  4.9262845584667474
  4.9213489308217611  0.7335043758693458 12.0404094814717375
  8.3926314612618444  8.1457601545081832 29.0071035214102295
  2.9835161941097788  8.6983090956921831 24.7281375135870292
  1.4544772699180903  0.1809554346853512  7.7614434736485274
  7.4215096581376478  4.6205876998741218  9.2052505662899531
  5.8924707339459568  4.2586768305034202 26.1719446062284362
  3.0517166933298614  6.9558307545494653 24.5300452376501674
  1.3862767706980057  1.9234337758280715  7.5633511977116958
  7.4897101573577336  6.3630660410168396  9.4033428422267864
  5.8242702347258710  2.5161984893606948 26.3700368821652980
  2.3216431365228516  8.8275472472357848 22.3032222057023368
  2.1163503275050193  0.0517172831417546  5.3365281657638448
  6.7596366005507180  4.4913495483305210 11.6301658741746277
  6.5543437915328866  4.3879149820470165 28.5968599141131286
  2.5707758469875883  7.1009166503849501 22.0412977750423629
  1.8672176170402781  1.7783478799925818  5.0746037351038256
  7.0087693110154561  6.2179801451813548 11.8920903048346567
  6.3052110810681485  2.6612843851961858 28.8587843447731025
  7.9938191968730861  3.9603408429142100 24.6082460492238724
  5.3201611952105186  4.9189236874633275  7.6415520092853759
  3.5558257328452232  0.4792914222745619  9.3251420306531223
  0.8821677311826470  8.3999731081029765 26.2918360705915930
  0.8194024469838894  4.1915585591748306 24.2615993481659125
  3.6185910170439777  4.6877059712027069  7.2949053082274338
  5.2573959110117539  0.2480737060139361  9.6717887317110378
  8.0565844810718499 -0.2480737060139361 26.6384827716495529
  5.3885494527425744 -0.1956152594426191 25.4700652416485802
  7.9254309393410303  0.1956152594426191  8.5033712017101095
  0.9505559887147064  4.6352475246313816  8.4633228382283807
  3.4874374753131674  4.2440170057461453 25.4300168781668852
  5.4085697418453487  6.9377701724699588 25.3143566046300350
  7.9054106502382560  1.9414943579075707  8.3476625646915146
  0.9705762778174808  6.3811266230963462  8.6190314752469774
  3.4674171862103873  2.4981379072811958 25.5857255151854304
  4.9983026698384307  7.5762879364530322 27.6960274378353830
  8.3156777222451748  1.3029765939245033 10.7293333978968821
  0.5603092058105613  5.7426088591132727  6.2373606420416072
  3.8776842582173079  3.1366556712642670 23.2040546819800824
  3.5597387163101013  6.7815315407149175 27.0399889479317217
  0.8782547477177661  2.0977329896626182 10.0732949079932119
  7.9977321803379695  6.5373652548513883  6.8933991319452694
  5.3162482117456351  2.3418992755261527 23.8600931718837437
  3.6015193628356457  8.5360096902521185 27.2151022409934100
  0.8364741011922200  0.3432548401254193 10.2484082010549091
  8.0395128268635165  4.7828871053141855  6.7182858388835660
  5.2744675652200890  4.0963774250633476 23.6849798788220554
  6.3987954685419366  5.3819318142680537 19.2943451185254595
  6.9151849235416680  3.4973327161094749  2.3276510785869902
  1.9608020045140715  7.9369649812982512 14.6390429613515067
  2.4771914595137909  0.9422995490792906 31.6057370012900058
  6.2700650987443378  5.7716860569483988 21.0049262926089426
  7.0439152933392668  3.1075784734291365  4.0382322526704204
  1.8320716347164696  7.5472107386179061 12.9284617872680681
  2.6059218293114013  1.3320537917596351 29.8951558272065228
  5.9745293506000534  4.1160162189649299 20.4591712694959362
  7.3394510414835512  4.7632483114126059  3.4924772295574238
  1.5365358865721903  0.3236160462238388 13.4742168103810673
  2.9014575774556763  8.5556484841536999 30.4409108503195291
  1.3010560621075555  4.7280936598644114 26.7329829147628821
  3.1369374019203162  4.1511708705131181  9.7662888748244079
  5.7390495261354246 -0.2884613946756507  7.2004051651140806
  7.5749308659481800  0.2884613946756507 24.1670992050525832
  8.4782717889579846  4.4414722294155426 27.0835938400032603
  4.8357086031256200  4.4377923009619957 10.1168998000650241
  4.0402783249301324 -0.0018399642267753  6.8497942398737157
  0.3977151390977379  0.0018399642267735 23.8164882798122051
  0.3452402694792687  5.9720692464320253 27.5390139108491177
  4.0927531945486022  2.9071952839455029 10.5723198709105759
  4.7832337335071413  7.3468275491342796  6.3943741690278895
  8.5307466585764633  1.5324369812432601 23.3610682089663477
  7.8514369600973692  6.2988233905806625 25.4790775055748284
  5.4625434319862354  2.5804411397968754  8.5123834656363151
  3.4134434960695077  7.0200734049856424  8.4543105743021592
  1.0245499679583623  1.8591911253918920 25.4210046142406370
  0.6660541848403967  6.5384955372845122 25.1083113437210557
  3.7719392791874733  2.3407689930930355  8.1416173037825583
  5.1040476488682680  6.7804012582817927  8.8250767361559550
  8.2099327432153366  2.0988632720957372 25.7917707760944097
  8.0498450324664059  4.6939531342669758 20.5144318006772508
  5.2641353596172005  4.1853113961105537  3.5477377607387863
  3.6118515684385377  8.6249436612993282 13.4189562791996995
  0.8261418955893313  0.2543208690782117 30.3856503191382146
  3.5755026552931035  8.3667912658426555 20.6285607456131075
  0.8624908087347665  0.5124732645348768  3.6618667056746177
  8.0134961193209655  4.9521055297236494 13.3048273342638694
  5.3004842727626391  3.9271590006538912 30.2715213742023579
  3.9642084248801828  0.9281472740960743 20.4048347756419375
  0.4737850391476846  7.9511172562814600  3.4381407357034313
  8.4022018889080545  3.5114849910926922 13.5285533042350696
  4.9117785031755492  5.3677795392848449 30.4952473441735279
  8.3759655650653535  5.2724812338326164 22.9575226020660885
  4.9380148270182511  3.6067832965449140  5.9908285621275743
  3.9379721010374902  8.0464155617336885 10.9758654778109239
  0.5000213629903770  0.8328489686438554 27.9425595177493769
  4.1892014624084624  8.0545948939788126 23.0704025091792140
  0.2487920016194067  0.8246696363987239  6.1037084692407371
  8.6271949264363261  5.2643019015874932 10.8629855706977381
  4.6867854656472794  3.6149626287900447 27.8296796106362514
  8.3703394162996787  4.1782803618400557 21.9045570501769724
  4.9436409757839250  4.7009841685374871  4.9378630102384697
  3.9323459522718114  0.2613519033487144 12.0288310297000134
  0.5056475117560595 -0.2613519033487153 28.9955250696384930
  3.6609630963180679  7.8683655555281362 24.4851876057251516
  0.7770303677098009  1.0108989748494073  7.5184935657866472
  8.0989565603459344  5.4505312400381687  9.4482004741518342
  5.2150238317376711  3.4287332903393595 26.4148945140903137
  3.0734658640639849  8.0749567128976132 22.0343185987975723
  1.3645275999638815  0.8043078174799236  5.0676245588591167
  7.5114593280918580  5.2439400826686926 11.8990694810793851
  5.8025210639917466  3.6353244477088427 28.8657635210178931
  8.7339150758340303  4.7182529798024166 24.3245995880901269
  4.5800653162495752  4.1610115505751279  7.3579055481516606
  4.2959216118061558  8.6006438157638883  9.6087884917868251
  0.1420718522217138  0.2786207146136412 26.5754825317253385
  4.7556534620820852  7.7899955672285870 25.5386490484442916
  8.5583269300015203  1.0892689631489552  8.5719550085057854
  0.3176599980542226  5.5289012283377179  8.3947390314326888
  4.1203334659736477  3.3503633020398120 25.3614330713711738
  4.2044575015894781  7.6616786849062164 26.9510378611703203
  0.2335359624383909  1.2175858454713249  9.9843438212318283
 -0.2335359624383901  5.6572181106600885  6.9823502187066691
  4.6715294264662566  3.2220464197174454 23.9490442586451451
  6.5899912635595044  5.0037887187626904 20.3006705220203756
  6.7239891285241002  3.8754758116148436  3.3339764820818694
  2.1519977995316371  8.3151080768036145 13.6327175578566155
  2.2859956644962294  0.5641564535739246 30.5994115977950898
  0.3167981099384301  5.2049825571669421 26.7635789782305622
  4.1211953540894406  3.6742819732106020  9.7968849382920595
  4.7547915739662985  8.1139142383993619  7.1698091016464387
  8.5591888181173061  0.7653502919781696 24.1365031415849032
 -0.0621837718117374  5.7773145297178292 25.4082636277475622
  4.5001772358396064  3.1019500006597052  8.4415695878090773
  4.3758096922161336  7.5415822658485387  8.5251244521294041
  0.0621837718117365  1.3376822645290607 25.4918184920679032
  8.4822754116339780  3.6463124032263470 19.5254306382281477
  4.8317049804496266  5.2329521271511963  2.5587365982896642
  4.0442819476061214  0.7933198619624221 14.4079574416488292
  0.3937115164217510  8.0859446684151077 31.3746514815873176
  2.4834995111416540  8.0096084209791236 19.6551424399861716
  1.9544939528862124  0.8696561093984077  2.6884484000476569
  6.9214929751695164  5.3092883745871813 14.2782456398908391
  6.3924874169140882  3.5699761557903598 31.2449396798292938
  0.4035715969816757  6.0938937747503283 16.9266249130119348
  4.0344218670461931  2.7853707556272189 33.8933189529504020
  4.8415650610095495  7.2250030208159766 17.0067631668650634
  8.4724153310740551  1.6542615095615520  0.0400691269265612
  1.5514597801218220  1.6509750381911863 17.0023370817841979
  2.8865336839060438  7.2282894921863496  0.0356430418457146
  5.9894532441496953  2.7886572269975787 16.9310509980927648
  7.3245271479339094  6.0906073033799553 -0.0356430418457044
  2.9471475129503193  4.5690888390462314 20.0864505794259571
  1.4908459510775494  4.3101756913312972  3.1197565394874358
  7.3851409769781915  8.7498079565200726 13.8469375004510571
  5.9288394151054131  0.1294565738574676 30.8136315403895082
  3.4549457210939769  4.3427998861814485 13.6780928078066335
  0.9830477429338956  4.5364646441960925 30.6447868477450989
  7.8929391851218345  0.0968323790073213 20.2552952720703665
  5.4210412069617702  8.7824321513702124  3.2886012321318523
  3.2185560768016757  4.4426226785018637 16.8805659952184541
  1.2194373872261872  4.4366418518756596 33.8472600351569213
  7.6565495408295590 -0.0029904133131023 17.0528220846585477
  5.6574308512540457  0.0029904133131023  0.0861280447200491
