# Supplementary material for: Temperature-Dependent Chirality in Halide Perovskites
Source: J Phys Chem Lett. 2024 Jul 31;15(31):8057–64. doi: 10.1021/acs.jpclett.4c01629 (PMC11318036; doi:10.1021/acs.jpclett.4c01629)
Supplement: Supplementary file 1 — jz4c01629_si_001.zip [file jz4c01629_si_001.zip › perovskite_structures/s-1nea2pbbr4/S-1NEA2PbBr4_Exp.vasp]

 H  C  N Br Pb 
 1.0000000000000000
     8.7537000000000003    0.0000000000000000    0.0000000000000000
     0.0000000000000000    7.9550200000000002    0.0000000000000000
    -1.2946308343361990    0.0000000000000000   19.4607848105564791
 H   C   N   Br  Pb 
  56  48   4   8   2
Cartesian
  1.6802983268807630  1.4603189314400002 14.6846216984256550
  5.7787708387830365  5.4378289314399995  4.7761631121308250
  1.3264533604312347  2.2356708657800000 16.8423945966505357
  6.1326158052325663  6.2131808657799992  2.6183902139059430
  0.3496509782454083  0.8510041745399998 18.4269889998500958
  7.1094181874183926  4.8285141745400004  1.0337958107063845
  0.0988670354482421  5.1315686164599992 14.7173352776921984
  7.3602021302155594  1.1540586164600002  4.7434495328642790
 -0.8779415111759116  3.7468462400800004 16.3018907593221414
  8.3370106768397125  7.7243562400799997  3.1588940512343382
  7.5218859666437243  4.5221504443000002 18.4596831183318315
 -0.0628168009799230  0.5446404443000005  1.0011016922246472
 -0.6088705498433171  6.6821611148600004 19.0329394564963934
  8.0679397155071175  2.7046511148599994  0.4278453540600838
  4.3619297616955679  4.7940609829200005 14.4134745836601716
  3.0971394039682321  0.8165509829200002  5.0473102268963084
  3.4999010380075650  5.4115216802999999 16.4769794402627170
  3.9591681276562372  1.4340116803000003  2.9838053702937630
  3.4861652090963893  3.8920730852000007 18.2301042399216975
  3.9729039565674129  7.8695830852000004  1.2306805706347832
  5.7102535346653553  0.4664982828400006 14.9674452840774723
  1.7488156309984462  4.4440082828399996  4.4933395264790095
  5.6965540151850131  6.9020219576200015 16.7205506229516416
  1.7625151504787882  2.9245119576200023  2.7402341876048388
  4.8345427988970098  7.5194269698600014 18.7840554795541870
  2.6245263667667933  3.5419169698600017  0.6767293310022937
  3.9862272181968423  1.7013003522999999 19.0945133796369966
  3.4728419474669576  5.6788103523000002  0.3662714309194842
  5.2535558200665315  1.6441514886200010 13.3598676940166445
  2.2055133455972702  5.6216614886200000  6.1009171165398373
  0.9923815561283394  6.2096329268600003 13.4379638234614074
  6.4666876095354615  2.2321229268599994  6.0228209870950691
  5.3515270029921185  3.1533778830199997 11.6990064751445111
  2.1075421626716810  7.1308878830200007  7.7617783354119672
  5.3075260336699746  4.2818133800600009 12.6138579690887713
  2.1515431319938267  0.3043033800600002  6.8469268414677114
  4.1355679155763410  3.4396870078399995 12.4418051705786432
  3.3235012500874590  7.4171970078400005  7.0189796399778386
  0.9083785206680567  7.7138397036399997 11.6970020143090245
  6.5506906449957434  3.7363297036399996  7.7637827962474537
  0.8105991213073431  0.8667073840199998 12.6325792440765277
  6.6484700443564586  4.8442173840199994  6.8282055664799532
 -0.2604191732126275  7.8426632975199988 12.5511747812139678
  7.7194883388764310  3.8651532975200000  6.9096100293425122
  7.2747861696437957  3.5542233858000007 13.8334264315967257
  0.1842829960200073  7.5317333858000000  5.6273583789597499
  7.3625914455338526  2.4257083385599993 12.7488185117499810
  0.0964777201299481  6.4032183385600003  6.7119662988064990
  7.3569657586104045  2.0511223568000001 14.2710800212013300
  0.1021034070533940  6.0286323568000011  5.1897047893551500
  3.0985875306158612  0.1001059716800000 13.3405236739149515
  4.3604816350479396  4.0776159716799993  6.1202611366415294
  2.9433666360750013  6.8082163617799996 12.4031171303752554
  4.5157025295887996  2.8307063617800003  7.0576676801812228
  3.2261450102212064  6.6089908408999998 13.9321509929406773
  4.2329241554425945  2.6314808409000001  5.5286338176158036
  0.9154601898948614  7.5660195219999995 14.9770199902042656
  6.5436089757689393  3.5885095220000003  4.4837648203522082
  1.2883419272105445  0.9052812759999997 15.3195298028700613
  6.1707272384532557  4.8827912759999990  4.1412550076864179
  1.0772005298106204  1.3698544440000000 16.6117259142910108
  6.3818686358531815  5.3473644439999992  2.8490588962654670
  0.4914266550950142  0.5401458580000000 17.5614122130461681
  6.9676425105687878  4.5176558579999986  1.8993725975103117
  0.1185449177793310  7.2008841039999991 17.2189024003803723
  7.3405242478844697  3.2233741039999995  2.2418824101761068
  0.3305616851792552  6.7363109359999989 15.9267062889594229
  7.1285074804845463  2.7588009360000001  3.5340785215970572
 -0.0430659590529932  5.4420291820000006 15.5822503978125724
  7.5021351247167951  1.4645191820000001  3.8785344127439081
 -0.6279644637686005  4.6131160980000008 16.5319366965677297
  8.0870336294324030  0.6356060980000007  2.9288481139887526
 -0.8399812311685249  5.0768937640000011 17.8241328079886792
  8.2990503968323264  1.0993837640000002  1.6366520025678022
 -0.4672289569362742  6.3711755179999994 18.1685886991355261
  7.9262981226000759  2.3936655180000006  1.2921961114209515
  4.8647352638972681  2.9043778020000008 14.9303141066589280
  2.5943339017665319  6.8818878019999996  4.5304707038975520
  4.3559720178876402  4.1851360219999991 15.1171376408402711
  3.1030971477761606  0.2076260220000001  4.3436471697162089
  3.8395794399072907  4.5550444519999989 16.3528974763106092
  3.6194897257565084  0.5775344520000003  3.1078873342458699
  3.8318206448531367  3.6441946619999999 17.4037798560806607
  3.6272485208106642  7.6217046619999991  2.0570049544758189
  4.3397085208627644  2.3642319439999997 17.2169563218993176
  3.1193606448010365  6.3417419440000007  2.2438284886571624
  4.8561010988431157  1.9943235140000013 15.9811964864289813
  2.6029680668206869  5.9718335140000001  3.4795883241275010
  5.3648643448527409  0.7143607960000007 15.7943729522476382
  2.0942048208110604  4.6918707959999999  3.6664118583088396
  5.3562301797985867  7.7585310060000010 16.8452553320176861
  2.1028389858652146  3.7810210060000000  2.6155294785387935
  4.8398376018182390  0.1734194360000012 18.0810151674880260
  2.6192315638455632  4.1509294360000002  1.3797696430684547
  4.3319497258086095  1.4541776560000004 18.2678387016693691
  3.1271194398551914  5.4316876560000011  1.1929461088871116
  5.4961777476333342  2.5694714599999999 13.5836277977684219
  1.9628914180304675  6.5469814599999996  5.8771570127880590
  1.2954683238848377  7.1356529399999991 13.5544366205525879
  6.1636008417789645  3.1581429399999998  5.9063481900038948
  7.0077505313818280  2.6569766799999992 13.6128189749842576
  0.4513186342819722  6.6344866800000002  5.8479658355722233
  2.7754610555655450  7.1515629799999996 13.2819856332047941
  4.6836081100982545  3.1740529800000004  6.1787991773516815
  5.0247456582739307  3.4524786800000000 12.4724169850856477
  2.4343235073898706  7.4299886800000010  6.9883678254708279
  0.6196926120224254  0.0079550200000000 12.5016081623014816
  6.8393765536413751  3.9854650199999990  6.9591766482550010
  1.6586146939511064  3.4206585999999999 12.5919062038224627
  5.8004544717126949  7.3981686000000009  6.8688786067340102
  0.0504550499588168  6.0139951200000006  9.5315031845143512
  7.4086141157049843  2.0364851199999996  9.9292816260421262
  1.1424576329605505  2.6895922619999992  6.7488055644528853
  6.3166115327032495  6.6671022620000002 12.7119792461035974
  4.0635464887701689  4.9591594680000011  9.4729262222345820
  3.3955226768936324  0.9816494680000004  9.9878585883219007
  1.5151402711765063  3.3847814598000006  9.6733723057833085
  5.9439288944872946  7.3622914597999998  9.7874125047731706
