# Supplementary material for: Temperature-Dependent Chirality in Halide Perovskites
Source: J Phys Chem Lett. 2024 Jul 31;15(31):8057–64. doi: 10.1021/acs.jpclett.4c01629 (PMC11318036; doi:10.1021/acs.jpclett.4c01629)
Supplement: Supplementary file 1 — jz4c01629_si_001.zip [file jz4c01629_si_001.zip › perovskite_structures/s-1nea2pbbr4/S-1NEA2PbBr4_PBE-D3BJ.vasp]

 H  C  N Br Pb 
 1.0000000000000000
     8.6177706048330371    0.0000000000000000   -0.0175145432483904
     0.0000000000000000    7.8216450264120514    0.0000000000000000
    -1.3149435665190665    0.0000000000000000   19.3336684468437952
 H   C   N   Br  Pb 
  56  48   4   8   2
Cartesian
  1.7290633980212740  1.6443840199048756 14.5576439612085515
  5.5737636402927029  5.5552065331108995  4.7585099423868487
  1.2775810741187230  2.4349469367938066 16.8354910722057838
  6.0252459641952463  6.3457694499998318  2.4806628313896337
  0.2598363544650372  0.9110120466044522 18.5241024351802857
  7.0429906838489318  4.8218345598104779  0.7920514684151161
  0.0572951177328017  4.8925087005386967 14.4770434837341089
  7.2455319205811657  0.9816861873326685  4.8391104198612966
 -0.9900603414795029  3.4511306981547913 16.1537757911520004
  8.2928873797934717  7.3619532113608264  3.1623781124434034
  7.3299141917657540  4.2385993581549224 18.4799535982315888
 -0.0270871534518426  0.3277768449488981  0.8362003053638206
 -0.6086328813845850  6.5295287557456128 19.1282533104164401
  7.9114599196985571  2.6187062425395888  0.1879005931789446
  4.2707411817645946  4.9061426140840858 14.2301208182016943
  3.0320858565493811  0.9953201008780572  5.0860330853936979
  3.3088415787590280  5.5280825152092294 16.4096114510968363
  3.9939854595549469  1.6172600020032015  2.9065424524985586
  3.3345271561497691  3.9054551838755298 18.3006268601518975
  3.9682998821642061 -0.0053673293304937  1.0155270434435018
  5.6587287243070206  0.2739139255972985 14.7464328267021365
  1.6440983140069505  4.1847364388033252  4.5697210768932628
  5.6551879602981545  6.5430403905342596 16.6133855728187640
  1.6476390780158146  2.6322178773282290  2.7027683307766459
  4.7503138900115749  7.2155881625954370 18.8428641204568130
  2.5525131483023999  3.3047656493894157  0.4732897831385884
  5.1710226738894001  1.6916061748440057 -0.1649757907792183
  3.4467479309436335  5.6024286880500282  0.1474612475308299
  5.0424364636520078  1.4979194476935760 13.1746147275547933
  2.2603905746619688  5.4087419608996052  6.1415391760406086
  0.9079933756179821  6.0257502100696296 13.2704297956462121
  6.3948336626959881  2.1149276968636030  6.0457241079491988
  5.2917399495049660  3.0406568262314804 11.4368416292807726
  2.0110870888089392  6.9514793394374932  7.8793122743146382
  5.3016891980002683  4.3700178151416376 12.4384337927768716
  2.0011378403137119  0.4591953019356078  6.8777201108185322
  3.8836426012702585  3.4380112150031712 12.2847105280751219
  3.4191844370437132  7.3488337282091951  7.0314433755202836
  0.8146520192301190  7.5388478170029440 11.4591484132601327
  6.4881750190838519  3.6280253037969237  7.8570054903352604
  0.8430245138665998  1.0672036835970369 12.4699315254129974
  6.4598025244473734  4.9780261968030644  6.8462223781824134
 -0.4570712479319706  7.7614277263173328 12.5069158806572496
  7.7598982862459378  3.8506052131113080  6.8092380229381515
  7.2469433392065170  3.5568710652563005 13.7227560123702208
  0.0558836991074590  7.4676935784623248  5.5933978912251758
  7.3180867345037930  2.2441510626731969 12.5377451384153087
 -0.0152596961898265  6.1549735758792243  6.7784087651800959
  7.2781843142424680  1.8694701573046890 14.2869526195002248
  0.0246427240714971  5.7802926705107129  5.0292012840951763
  3.1295426562299578  0.3039831059219500 13.1580338386200282
  4.1732843820840140  4.2148056191279766  6.1581200649753569
  3.0182711051064186  6.6090307680824569 12.2336554439863345
  4.2845559332075593  2.6982082548764312  7.0824984596090648
  3.2970751780855125  6.5806133464113410 13.9956153767227001
  4.0057518602284521  2.6697908332053077  5.3205385268727197
  0.9111210419029702  7.4988419420886006 14.8584373850233025
  6.3917059964110070  3.5880194288825633  4.4577165185720924
  1.2525381262764639  0.9584299396711426 15.2599083420914283
  6.0502889120375043  4.8692524528771717  4.0562455615039834
  1.0007800380986098  1.4160243746374539 16.5704178357160394
  6.3020470002153601  5.3268468878434811  2.7457360678793581
  0.4364361927988309  0.5738753108505247 17.5004995187128110
  6.8663908455151388  4.4846978240565516  1.8156543848825974
  0.0829533313196583  7.0685030862792191 17.1483792895282505
  7.2198737069943117  3.1576805730731872  2.1677746140671461
  0.2992588653732252  6.6065943897245631 15.8002329385952116
  7.0035681729407449  2.6957718765185343  3.5159209650001761
 -0.1001733293640861  5.2806903971852908 15.4814184339321645
  7.4030003676780574  1.3698678839792713  3.8347354696632321
 -0.6787122318564879  4.4586207587869726 16.4259290966685469
  7.9815392701704591  0.5477982455809483  2.8902248069268484
 -0.8596853402747817  4.9063564889588118 17.7516794992355571
  8.1625123785887563  0.9955339757527878  1.5644744043598333
 -0.4841419412670343  6.1839868328991967 18.1016709776397242
  7.7869689795810020  2.2731643196931688  1.2144829259556869
  4.7609127062067191  2.8946448783776622 14.7907588703368003
  2.5419143321072544  6.8054673915836901  4.5253950332585937
  4.2542597464469196  4.1585591347080166 15.0208955485545168
  3.0485672918670446  0.2477366215019869  4.2952583550408807
  3.7200032383289101  4.5274028038549901 16.2767752774531864
  3.5828237999850612  0.6165802906489597  3.0393786261422178
  3.7286590276130642  3.6299556005285853 17.3203291070958230
  3.5741680107009088  7.5407781137346124  1.9958247964995857
  4.2470275445192582  2.3211766814247938 17.1387645221509324
  3.0557994937947113  6.2319991946308155  2.1773893814444700
  4.7633403222224135  1.9342409702127650 15.8539694076777895
  2.5394867160915608  5.8450634834187873  3.4621844959176244
  5.2628317420048756  0.6143224550433185 15.7030155514113972
  2.0399952963090939  4.5251449682493483  3.6131383521840030
  5.2544318612947478 -0.2757700489111157 16.7559589290893491
  2.0483951770192284  3.6350524642949109  2.5601949745060448
  4.7423754960607543  0.1056993622690611 18.0152831161768034
  2.5604515422532117  4.0165218754750862  1.3008707874185832
  4.2459308239191094  1.3785060854052740 18.1981971622190954
  3.0568962143948637  5.2893285986113021  1.1179567413763019
  5.3791710675265314  2.5052336398040254 13.4632801070379919
  1.9236559707874381  6.4160561530100537  5.8528737965574154
  1.2718376921005641  7.0422830136628649 13.4557712889091654
  6.0309893462134081  3.1314605004568414  5.8603826146862295
  6.9010962573096801  2.5398788820800502 13.5067931777157941
  0.4017307810042293  6.4507013952860763  5.8093607258796318
  2.7672517254112230  7.0904188782123798 13.1873130911091536
  4.5355753129027505  3.1795963650063532  6.1288408124862377
  4.9298849791021508  3.3979000299468045 12.3413956966205571
  2.3729420592118240  7.3087225431528262  6.9747582069748475
  0.5758975045772817  0.0611357695027982 12.4103597691747822
  6.7269295337366906  3.9719582827088291  6.9057941344206242
  1.6128934282091483  3.3814197296947754 12.5401734623080561
  5.6899336101048217  7.2922422429007998  6.7759804412873423
  0.1480674011882529  6.1133107434484240  9.4787439275046470
  7.1547596371257205  2.2024882302423965  9.8374099760907701
  1.0828432387383524  2.6291311927892740  6.6804345730842396
  6.2199837995756191  6.5399537059953001 12.6357193305111597
  4.0322764293355249  4.8880165912484301  9.3714890556035257
  3.2705506089784513  0.9771940780424070  9.9446648479918895
  1.4582923019723912  3.3742693730644415  9.5942104955557230
  5.8445347363415756  7.2850918862704059  9.7219434080397082
