# Supplementary material for: Temperature-Dependent Chirality in Halide Perovskites
Source: J Phys Chem Lett. 2024 Jul 31;15(31):8057–64. doi: 10.1021/acs.jpclett.4c01629 (PMC11318036; doi:10.1021/acs.jpclett.4c01629)
Supplement: Supplementary file 1 — jz4c01629_si_001.zip [file jz4c01629_si_001.zip › perovskite_structures/s-1nea2pbbr4/S-1NEA2PbBr4_SCAN.vasp]

 H  C  N Br Pb 
 1.0000000000000000
     8.6653471874476864    0.0000000000000000   -0.0591750864929265
     0.0000000000000000    7.9063362148505183    0.0000000000000000
    -1.3988583717006937    0.0000000000000000   19.3719454045887396
 H   C   N   Br  Pb 
  56  48   4   8   2
Cartesian
  1.6593505125316004  1.6128359376224033 14.5476730848804419
  5.6071383032153950  5.5660040450476558  4.7650972332153705
  1.2386118721060086  2.3989733561127089 16.8178122354694430
  6.0278769436409840  6.3521414635379685  2.4949580826263711
  0.2158557062339309  0.8874641625300127 18.4987236214088178
  7.0506331095130639  4.8406322699552735  0.8140466966869956
  0.0059967455647818  4.9630020516342244 14.4861856082709775
  7.2604920701822069  1.0098339442089623  4.8265847098248269
 -1.0276435266079975  3.5368432904176652 16.1620753880532106
  8.2941323423549935  7.4900113978429257  3.1506949300425879
  7.3149946934505570  4.3434034957186523 18.4236975767818159
 -0.0485058777036296  0.3902353882933968  0.8890727413139993
 -0.6731198407473622  6.6270427644228693 19.0953036225557220
  7.9396086564943529  2.6738746569976173  0.2174666955400837
  4.2598008384153845  4.9220684562218944 14.2265337533607710
  3.0066879773316098  0.9689003487966353  5.0862365647350227
  3.2981646185937969  5.5390948220372040 16.3895689745793973
  3.9683241971532044  1.5859267146119411  2.9232013435164079
  3.3047387316283618  3.9239351870089441 18.2665594690588087
  3.9617500841186355 -0.0292329204163177  1.0462108490370130
  5.6195257143299209  0.3069926595835126 14.7420953196144318
  1.6469631014170711  4.2601607670087702  4.5706749984813717
  5.5893526299756733  6.6622647986488577 16.5932204964092733
  1.6771361857713249  2.7090966912236012  2.7195498216865195
  4.6853059769213479  7.3379397366018146 18.8103917956436959
  2.5811828388256499  3.3847716291765590  0.5023785224521307
  3.8166317192326256  1.7235993388771789 19.1309596424038126
  3.4498570965143696  5.6767674463024349  0.1818106756920023
  5.0347166302042261  1.5397701213339481 13.1620031151878933
  2.2317721855427695  5.4929382287592032  6.1507672029079146
  0.7981020942624659  6.1193958633460470 13.2494491542195778
  6.4683867214845234  2.1662277559207839  6.0633211638762567
  5.2493897959892140  3.0797285062065507 11.4444112680608097
  2.0170990197577185  7.0328966136318085  7.8683590500350089
  5.2816681345188297  4.3997053466429508 12.4398178941606741
  1.9848206812281706  0.4465372392176885  6.8729524239351392
  3.8702520024839400  3.4849409063064352 12.2994394481272522
  3.3962368132630480  7.4381090137316868  7.0133308699685566
  0.7721477385472877  7.6522555783724524 11.4661414897838796
  6.4943410771997065  3.6990874709471901  7.8466288283119354
  0.8084179352374725  1.0709801131880701 12.4842637463896402
  6.4580708805095179  5.0241482206133288  6.8285065717061819
 -0.5018607508712596  7.8911236568404064 12.4916749367510764
  7.7683495666182543  3.9379555494151437  6.8210953813447333
  7.2042732652891956  3.6110594495663269 13.7209406052115064
  0.0622155504577981  7.5642275569915904  5.5918297128843015
  7.2978208380514955  2.3057699524720801 12.5394917133320920
 -0.0313320223045072  6.2589380598973339  6.7732786047637212
  7.2612451915593343  1.9310740834722870 14.2786345611928720
  0.0052436241876567  5.8842421908975515  5.0341357569029341
  3.0624272101231691  0.2499684405133364 13.1926149466271827
  4.2040616056238225  4.2031365479385991  6.1201553714686332
  2.9259695524393270  6.6710959626149933 12.2371190776830510
  4.3405192633076704  2.7179278551897346  7.0756512404127498
  3.1876392176011410  6.5954463698493795 13.9912280082560461
  4.0788495981458599  2.6422782624241195  5.3215423098397858
  0.8335714671783937  7.5692049534238031 14.8474380971190492
  6.4329173485685986  3.6160368459985484  4.4653322209767650
  1.1856817233977706  0.9327815169468879 15.2471692686126481
  6.0808070923492181  4.8859496243721487  4.0656010494831802
  0.9521134504592629  1.3888374949635733 16.5549491287159576
  6.3143753652877255  5.3420056023888307  2.7578211893798557
  0.3868006507038378  0.5545635317356971 17.4796313899729334
  6.8796881650431505  4.5077316391609568  1.8331389281228871
  0.0225288200735922  7.1453599350957315 17.1256728705039052
  7.2439599956734009  3.1921918276704737  2.1870974475919107
  0.2324844047365701  6.6814696739877446 15.7868740199568318
  7.0340044110104261  2.7283015665624797  3.5258962981389987
 -0.1550412727038739  5.3555792786563376 15.4802379803096386
  7.4215300884508695  1.4024111712310778  3.8325323377861924
 -0.7289458278877123  4.5438464379443193 16.4243779379132917
  7.9954346436347059  0.5906783305190531  2.8883923801825242
 -0.9189419651619894  5.0012663556162353 17.7391375196504200
  8.1854307809089839  1.0480982481909720  1.5736327984453959
 -0.5459745564246553  6.2727609506782676 18.0785628967736010
  7.8124633721716519  2.3195928432530035  1.2342074213222132
  4.7413883532094427  2.9193398170930189 14.7816960808593070
  2.5251004625375506  6.8725079245182776  4.5310742372365036
  4.2406252622359313  4.1767526365933501 15.0103097899217151
  3.0258635535110652  0.2235845291680915  4.3024605281740902
  3.7034011405535803  4.5427231453534942 16.2587694583406766
  3.5630876751934126  0.5895550379282328  3.0540008597551398
  3.7033887035873509  3.6510563742824558 17.2947565730807717
  3.5631001121596415  7.6042244817077149  2.0180137450150442
  4.2165876733483856  2.3479296077111478 17.1136254942699502
  3.0499011423986069  6.3010977151364083  2.1991448238258768
  4.7348357068264901  1.9619979140204749 15.8390800796731508
  2.5316531089204939  5.9151660214457351  3.4736902384226558
  5.2220394005802602  0.6435179684461786 15.6911064152840929
  2.0444494151667372  4.5966860758714398  3.6216639028117079
  5.1993786643602879 -0.2437800581334117 16.7359962770977617
  2.0671101513867085  3.7093880492918458  2.5767740409980613
  4.6881090617224785  0.1391370831875594 17.9882358397146369
  2.5783797540245139  4.0923051906128229  1.3245344783811606
  4.2053317961985037  1.4091869656435929 18.1678517882128752
  3.0611570195484807  5.3623550730688532  1.1449185298829370
  5.3635817241144181  2.5385960977123130 13.4611859699377145
  1.9029070916325759  6.4917642051375708  5.8515843481580943
  1.1889677026734287  7.1136332365640405 13.4509800947167655
  6.0775211130735665  3.1604651291387720  5.8617902233790442
  6.8783036850197883  2.5936132750387197 13.5026230780928511
  0.3881851307271434  6.5467813824639851  5.8101472400029541
  2.6800308659590164  7.1336150892801058 13.1944987528061439
  4.5864579497879818  3.1804469818548493  6.1182715652896542
  4.9075956644846155  3.4378754429399851 12.3468046964134608
  2.3588931512623752  7.3910435503652474  6.9659656216823480
  0.5256249730580852  0.0788174466820360 12.4095124562289953
  6.7408638426889009  4.0319855541072966  6.9032578618668383
  1.5708904500086034  3.4146526938818926 12.5346962179227646
  5.6955983657383902  7.3678208013071513  6.7780741001730336
  0.0761391139587629  6.0536940692633081  9.4942389110821033
  7.1903497017882305  2.1005259618380494  9.8185314070137260
  1.0780848721887459  2.6773222397722778  6.6832960039384925
  6.1884039435582459  6.6304903471975383 12.6294743141573207
  3.9680587170787529  4.9091021730872342  9.3669137395947768
  3.2984300986682431  0.9559340656619764  9.9458565785010400
  1.4394218175957252  3.3762245574985399  9.6005078635490388
  5.8270669981512668  7.3293926649237404  9.7122624545467851
