# Supplementary material for: Temperature-Dependent Chirality in Halide Perovskites
Source: J Phys Chem Lett. 2024 Jul 31;15(31):8057–64. doi: 10.1021/acs.jpclett.4c01629 (PMC11318036; doi:10.1021/acs.jpclett.4c01629)
Supplement: Supplementary file 1 — jz4c01629_si_001.zip [file jz4c01629_si_001.zip › perovskite_structures/s-2-me-bua2pbbr4/S-2-Me-BuA2PbBr4_Exp.vasp]

 H  C  N Br Pb 
 1.0000000000000000
    15.6893999999999991    0.0000000000000000    0.0000000000000000
     0.0000000000000000    8.2864000000000004    0.0000000000000000
    -1.5997385732307376    0.0000000000000000    8.0785301668878908
 H   C   N   Br  Pb 
  56  20   4   8   2
Cartesian
  3.8930505011577234  6.8739831200000001  5.9017217422389470
 10.1966109256115356  2.7307831200000003  2.1768084246489439
  3.6829394235398896  7.7792971792000012  7.0190955637418790
 10.4067220032293744  3.6360971792000005  1.0594346031460116
  4.9169065465191570  7.8435002064000008  6.2539133433945944
  9.1727548802501051  3.7003002063999997  1.8246168234932978
  9.5960623898695676  0.5674278127999992  5.1314015767055192
  4.4935990368996928  4.7106278127999994  2.9471285901823712
  9.3231289719884760  1.4694853168000011  6.2377724401211498
  4.7665324547807888  5.6126853168000013  1.8407577267667410
  8.3465436980700307  0.4594477344000009  5.8657803615264656
  5.7431177286992323  4.6026477344000014  2.2127498053614265
  4.0154933548375720  0.5687287776000007  4.5383970698051135
 10.0741680719316946  4.7119287776000007  3.5401330970827773
  3.2959461063261921  1.2463242784000022  5.7548944564557605
 10.7937153204430683  5.3895242784000024  2.3236357104321308
 10.9036195747569966  0.9661859535999991  7.9670302935245045
  3.1860418520122682  5.1093859535999995  0.1114998733633865
  2.2404560440051027  7.4904912800000005  4.1268040363323424
 11.8492053827641595  3.3472912800000003  3.9517261305555484
  9.9954714493499282  7.1574442912000009  6.3785408282791716
  4.0941899774193349  3.0142442912000003  1.6999893386087197
  9.2125460273785720  7.8047447135999999  7.5693323319387806
  4.8771153993906919  3.6615447135999992  0.5091978349491102
  1.4979627926620251  7.0216136224000003  6.2602711466359331
 12.5916986341072388  2.8784136224000005  1.8182590202519580
  0.3046790180322323  7.4188056335999999  5.3243815053321377
 13.7849824087370312  3.2756056336000006  2.7541486615557531
  0.8671540393399487  0.1669626735999998  6.3592331411803116
 13.2225073874293155  4.3101626735999998  1.7192970257075806
 11.7062847370850545  1.2166009616000004  5.8368753805893379
  2.3833766896842112  5.3598009616000004  2.2416547862985530
 12.3580885269392269  8.0846261600000009  5.9141869142864554
  1.7315728998300333  3.9414261599999993  2.1643432526014350
  1.1554725112547934  1.7950828320000010  4.4804013017370261
 12.9341889155144703  5.9382828320000014  3.5981288651508647
  2.2065681351701669  1.4864558639999996  3.3548600862353704
 11.8830932915990939  5.6296558639999992  4.7236700806525205
 12.5550022380909176  7.2362728144000004  0.9948952256427451
  1.5346591886783458  3.0930728143999993  7.0836349412451458
 14.0240453842327231  7.7256178799999997  0.7498491700905332
  0.0656160425365399  3.5824178800000008  7.3286809967973578
 11.8140049898712505  6.5961235552000002  7.9287219034731216
  2.2756564368980094  2.4529235552000013  0.1498082634147691
 13.5179032872828575  2.0465750720000000  6.5703332129712573
  0.5717581394864060  6.1897750719999998  1.5081969539166338
 14.1238284598466581  0.6147265839999996  6.7710200593770855
 -0.0341670330773962  4.7579265839999998  1.3075101075108055
 13.3074345001131107  1.2894384176000009  7.9268072918235690
  0.7822269266561523  5.4326384176000015  0.1517228750643219
  0.3035654109362351  1.1859412816000001  2.2390050284038132
 13.7860960158330297  5.3291412816000001  5.8395251384840767
 -0.4368478211045559  0.5883095407999999  3.4848921078015977
 14.5265092478738200  4.7315095408000003  4.5936380590862926
  0.5973413600732559  8.0012566895999999  2.6942221247777791
 13.4923200666960081  3.8580566896000006  5.3843080421101117
  3.4144273669644214  0.4060335999999994  5.2825508761279920
 10.6752340598048434  4.5492336000000000  2.7959792907598988
 11.1120683571984280  0.1698711999999997  7.4354791656036143
  2.9775930695708324  4.3130711999999995  0.6430510012842762
  2.0643845390855260  8.2366816000000007  4.7396736489131257
 12.0252768876837361  4.0934816000000005  3.3388565179747651
  9.8349906576149824  7.9880896000000003  6.8489778754875541
  4.2546707691542798  3.8448896000000001  1.2295522914003369
  1.0977838557145156  7.7394976000000009  5.7624155680411331
 12.9918775710547489  3.5962976000000015  2.3161145988467577
 12.1188891632777818  0.5800480000000006  6.4393963960263383
  1.9707722634914810  4.7232480000000008  1.6391337708615528
  1.4988622399881377  1.1020912000000000  3.8954672464733422
 12.5907991867811244  5.2452912000000005  4.1830629204145495
 13.2225634477841574  7.4080416000000007  0.3271804717589594
  0.8670979789851055  3.2648416000000013  7.7513496951289316
 13.3815820713018745  1.1849552000000001  6.9717715340242519
  0.7080793554673881  5.3281552000000003  1.1067586328636403
  0.3886534293313968  0.6049071999999996  2.9971346919154076
 13.7010079974378662  4.7481071999999998  5.0813954749724832
  4.0406703664721793  7.6964083199999997  6.2083504332533437
 10.0489910602970838  3.5532083199999991  1.8701797336345474
  9.2146726718193506  0.6405387199999995  5.9328725545624676
  4.8749887549499151  4.7837387199999997  2.1456576123254232
  7.7978831317317878  5.7853158879999995  0.4978798141853013
  6.2917782950374743  1.6421158879999997  7.5806503527025892
  6.9687952902894024  6.7791038400000003  4.5301973616857225
  7.1208661364798624  2.6359038400000006  3.5483328052021683
  9.5733380209217795  3.9542700800000001  6.7544590725349654
  4.5163234058474817  8.0974700800000008  1.3240710943529257
  3.7602983819505438  4.4357099199999999  5.3447555584130280
 10.3293630448187201  0.2925099199999991  2.7337746084748624
  6.6582289802196266  4.2072538720000017  6.0597054781826065
  7.4314324465496373  0.0640538720000001  2.0188246887052839
