# Supplementary material for: Temperature-Dependent Chirality in Halide Perovskites
Source: J Phys Chem Lett. 2024 Jul 31;15(31):8057–64. doi: 10.1021/acs.jpclett.4c01629 (PMC11318036; doi:10.1021/acs.jpclett.4c01629)
Supplement: Supplementary file 1 — jz4c01629_si_001.zip [file jz4c01629_si_001.zip › perovskite_structures/s-2-me-bua2pbbr4/S-2-Me-BuA2PbBr4_PBE-D3BJ.vasp]

 H  C  N Br Pb 
 1.0000000000000000
    15.3574020239513001    0.0000000000000000    0.0133290669766266
     0.0000000000000000    8.1317784190227247    0.0000000000000000
    -1.5587673607114712    0.0000000000000000    7.9776407267283904
 H   C   N   Br  Pb 
  56  20   4   8   2
Cartesian
  3.8439303357744494  6.5430899160612679  5.8470157588800511
  9.9547043274653895  2.4772007065499078  2.1439540348249695
  3.4084332196885492  7.5746748254512735  7.1257311899213409
 10.3902014435512857  3.5087856159399067  0.8652386037836769
  4.8963643615846282  7.7354662224017492  6.3971981511501461
  8.9022703016551823  3.6695770128903917  1.5937716425548756
  9.5277549397439074  0.6078262096822927  4.8717686660645390
  4.2708797234959164  4.6737154191936536  3.1192011276404790
  9.1660847707931339  1.6626734691156457  6.1505044100522896
  4.6325498924467148  5.7285626786270063  1.8404653836527285
  8.0634345479755396  0.4894496857058859  5.6541218052876063
  5.7352001152643020  4.5553388952172469  2.3368479884174027
  4.1266580275165845  0.5236983401799409  4.4514305847685911
  9.6719766357232544  4.5895875496913039  3.5395392089364219
  3.2573283862633855  1.3397308683119749  5.7678996950822459
 10.5413062769764529  5.4056200778233361  2.2230700986227685
 12.2979865905034913  1.0359170472739914  0.0178893441179228
  3.0594154334478185  5.1018062567853528 -0.0045602771412962
  2.2559682327647095  7.2284970056889906  3.9324688654648301
 11.5426664304751174  3.1626077961776251  4.0585009282401918
  9.7215719225610364  6.8614689263862809  6.2461359735803068
  4.0770627406787971  2.7955797168749288  1.7448338201247076
  8.8679031930573267  7.6833626118122931  7.5685569482701291
  4.9307314701825025  3.6174734023009258  0.4224128454348907
  1.3493244572560217  6.7052321854551487  6.1684944451017190
 12.4493102059837977  2.6393429759437841  1.8224753486033018
  0.0568053052039964  7.3989567407955157  5.1943989771683237
 13.7418293580358313  3.3330675312841476  2.7965708165366934
  0.8687136804359232  0.2676696725241448  6.4192142602799747
 12.9299209828038997  4.3335588820354447  1.5717555334250362
 11.5533831965398743  1.2624689002789509  5.6335946141093451
  2.2452514666999628  5.3283581097903170  2.3573751795956275
 12.2261970387541172  7.7698561674255142  5.7102582020671750
  1.5724376244857141  3.7039669579141488  2.2807115916378402
  1.2563512850162390  1.9523895555456843  4.4019749966297459
 12.5422833782235887  6.0182787650570404  3.5889947970752707
  2.3570218060169661  1.4622824364618796  3.1141718906764031
 11.4416128572228750  5.5281716459731882  4.8767979030286162
 12.2294899838278948  6.9136759495571765  1.0890663629171728
  1.5691446794119288  2.8477867400458123  6.9019034307878462
 13.8959900319204781  7.4744122079135922  0.8912669516366479
 -0.0973553686806588  3.4085229984022321  7.0997028420683677
 11.6791502447102005  6.2500594946153631  7.7557776223261419
  2.1194844185296282  2.1841702851040652  0.2351921713788765
 13.9336299227069560  1.4712326265313109  6.1208055776285777
 -0.1349952594671275  5.5371218360426777  1.8701642160764380
 -1.5375301478280086  0.3982436927628790  7.5097515943393205
 -0.0212372128834630  4.4641329022742493  0.4678891323890720
 14.5820810946931072  1.9838260163096633 -0.4215600961308367
  0.7753209292582057  6.0497152258210312  0.4348891631074626
  0.0648691022782984  1.5898886773628664  2.2004569964912619
 13.7337655609615226  5.6557778868742270  5.7905127972137516
 -0.5451741046253946  0.4537972231894651  3.4109488910184069
 14.3438087678652195  4.5196864327008255  4.5800209026866030
  0.6144504811905762 -0.0947427846866221  2.1799701777294000
 13.1841841820492576  3.9711464248247443  5.8109996159756152
  3.3629708745126758  0.3884313437891304  5.2285947310204755
 10.4356637887271422  4.4543205533004970  2.7623750626845500
 10.9468387094925763  0.1357919056485593  7.3879622136007130
  2.8517959537472506  4.2016811151599223  0.6030075801043087
  2.0407998661406053 -0.0536773834951153  4.6055281064293752
 11.7578347970992176  4.0122118260162480  3.3854416872756410
  9.6212692278789795  7.8164155111151139  6.7804782279466398
  4.1773654353608363  3.7505263016037578  1.2104915657583650
  1.0265784717638571  7.6232792887371215  5.6566252162259225
 12.7720561914759685  3.5573900792257640  2.3343445774790981
 11.9867019024298180  0.5217833194729394  6.3252683191257324
  1.8119327608100164  4.5876725289843074  1.6657014745792831
  1.5244408754961416  1.1089243413097949  3.7430180171418730
 12.2741937877436875  5.1748135508211606  4.2479517765631414
 12.9984968893323671  7.1620517039706479  0.3452385908679386
  0.8001377739074546  3.0961624944592878  7.6457312028370801
 13.2604443845536419  1.1212857098528273  6.9143809251417805
  0.5381902786861817  5.1871749193641845  1.0765888685632357
  0.3491867548675135  0.7435701485357522  2.8406507947935644
 13.4494479083723242  4.8094593580471061  5.1503189989114562
  3.9027424334236409  7.5249146208152711  6.2047457854394530
  9.8958922298161980  3.4590254113038998  1.7862240082655614
  9.0677451884016129  0.6779019828988652  5.8089830625743266
  4.7308894748382233  4.7437911924102254  2.1819867311306944
  7.5973193746056467  5.5896429193039179  0.5577853409738107
  6.2013152886341825  1.5237537097925504  7.4331844527312043
  6.7571768705630202  6.7423700671718825  4.5615008950313838
  7.0414577926768160  2.6764808576605157  3.4294688986736332
  9.5076586371967284  3.8724265230561215  6.6736901083744362
  4.2909760260430900  7.9383157325674860  1.3172796853305802
  3.6071356003156745  4.3244885319316042  5.2877179057818644
 10.1914990629241462  0.2585993224202439  2.7032518879231509
  6.5438188590423350  4.1230497853422445  5.9861773383549401
  7.2548158041975119  0.0571605758308786  2.0047924553500804
