# Supplementary material for: Temperature-Dependent Chirality in Halide Perovskites
Source: J Phys Chem Lett. 2024 Jul 31;15(31):8057–64. doi: 10.1021/acs.jpclett.4c01629 (PMC11318036; doi:10.1021/acs.jpclett.4c01629)
Supplement: Supplementary file 1 — jz4c01629_si_001.zip [file jz4c01629_si_001.zip › perovskite_structures/s-2-me-bua2pbbr4/S-2-Me-BuA2PbBr4_SCAN.vasp]

 H  C  N Br Pb 
 1.0000000000000000
    15.2946634308518483    0.0000000000000000   -0.0656524083385572
     0.0000000000000000    8.2098536231550803    0.0000000000000000
    -1.5885324170112114    0.0000000000000000    8.0242383220503157
 H   C   N   Br  Pb 
  56  20   4   8   2
Cartesian
  3.8114447342212356  6.6322454885282651  5.8476200546423280
  9.8946862796194068  2.5273186769507205  2.1109658590694376
  3.3749075040433238  7.6367953497219228  7.1272035902094819
 10.3312235097973026  3.5318685381443835  0.8313823235022699
  4.8556006511418621  7.8012454087478522  6.4136018699421538
  8.8505303626987750  3.6963185971703134  1.5449840437696025
  9.4198886934173416  0.6335147237639224  4.8796254257678466
  4.2862423204232769  4.7384415353414608  3.0789604879439110
  9.0506602683741537  1.6525152896435429  6.1626722953466944
  4.6554707454664754  5.7574421012210824  1.7959136183650610
  7.9604483259580601  0.5009194054154246  5.6418373226650633
  5.7456826878825620  4.6058462169929619  2.3167485910467005
  4.0885736179327372  0.5319901799968546  4.4793442211076773
  9.6175573959078928  4.6369169915743953  3.4792416926040830
  3.2246398359686883  1.3328022394437620  5.7992172151007457
 10.4814911778719502  5.4377290510213028  2.1593686986110123
 12.1963448190965806  1.0092791123288187 -0.0326604326183876
  3.0983186117552566  5.1142059239063595 -0.0329919757201704
  2.2181141409505152  7.3078719980847762  3.9791377432995523
 11.4880168728901157  3.2029451865072378  3.9794481704122120
  9.6240992862030321  6.9503892251555559  6.2004373701612909
  4.0820317276376104  2.8454624135780131  1.7581485435504611
  8.7601019445058999  7.7302136912780011  7.5331498342310708
  4.9460290693347382  3.6252868797004587  0.4254360794806876
  1.3221957993261837  6.8369900685076264  6.2247251490554136
 12.3839352145144517  2.7320632569300827  1.7338607646563464
  0.0365146254408331  7.5173152995569783  5.2474375539143097
 13.6696163883998025  3.4123884879794417  2.7111483597974493
  0.8605330197134445  0.3223309441994782  6.4391863887744387
 12.8455979941271821  4.4272577557769637  1.5193995249373136
 11.4124148897271880  1.3225478322281383  5.6618255681148115
  2.2937161241134567  5.4274746438056809  2.2967603455968901
 12.0568170243014450  7.9011078115313804  5.6542387550331386
  1.6493139895391886  3.7961809999538372  2.3043471586786159
  1.2239845254068480  1.9445224803600525  4.4204177582597701
 12.4821464884337878  6.0494492919375995  3.5381681554519901
  2.3351029469432283  1.4613833831918994  3.1496356250116739
 11.3710280668974093  5.5663101947693798  4.8089502887000872
 12.1635196294675438  6.9165470111294436  0.9503729835315626
  1.5426113843730920  2.8116201995518968  7.0082129301801936
 13.7989239379426358  7.5521181454091062  0.8134607960885567
 -0.0927929241020019  3.4471913338315652  7.1451251176231994
 11.6304450318914014  6.3540381340917440  7.6677283088973622
  2.0756859819492264  2.2491113225142527  0.2908576048143985
 13.7937159380150387  1.4674215430196931  6.1126311215361531
 -0.0875849241744123  5.5723483545972332  1.8459547921756065
 -1.6111774305258635  0.3405753415673801  7.5256542121346097
  0.0226450135146499  4.4455021531449219  0.4985841099157167
 14.5090664357069965  1.9291838064047457 -0.4489452662547385
  0.7855969951448645  6.0341106179822841  0.3832928579161813
  0.0669133578662688  1.5625085569736401  2.2155119559159764
 13.6392176559743810  5.6674353685511782  5.7430739577957830
 -0.5473615102890682  0.4412236417646433  3.4246158014040002
 14.2534925241296975  4.5461504533421833  4.5339701123077658
  0.6226499696276336  8.0998849898788912  2.2175290594436805
 13.0834810442130074  3.9949581783013581  5.7410568542680869
  3.3300356602888175  0.3947100707281469  5.2507557482508744
 10.3760953535518219  4.4996368823056843  2.7078301654608832
 10.8243187821354994  0.1316788199259939  7.3661669790977236
  2.8818122317051555  4.2366056315035312  0.5924189346140312
  2.0127105982447424 -0.0458939760345137  4.6366428328782163
 11.6934204155958952  4.0590328355430279  3.3219430808335453
  9.5110783401055503  7.8829775919266671  6.7563820786349504
  4.1950526737350851  3.7780507803491252  1.2022038350768052
  1.0043023951444945  7.7405733173202131  5.6979044273008723
 12.7018286186961351  3.6356465057426708  2.2606814864108915
 11.8438923234849725  0.5481977865359174  6.3056016449272940
  1.8622386903556667  4.6531245981134637  1.6529842687844591
  1.5042528640094119  1.1070051156001559  3.7694624554297591
 12.2018781498312361  5.2119319271776936  4.1891234582819976
 12.9319428467661126  7.2265863544968960  0.2391348029252500
  0.7741881670745245  3.1216595429193656  7.7194511107865074
 13.1319116103878066  1.0962438129452716  6.8972779163664226
  0.5742194034528255  5.2011706245228035  1.0613079973453357
  0.3449614806918713  0.7279591916097515  2.8629276339324936
 13.3611695331487752  4.8328860031872924  5.0956582797792631
  3.8696324294336577  7.5997036622166236  6.2164796279570940
  9.8364985844069839  3.4947768506390799  1.7421062857546707
  8.9559343790463313  0.6840241165963699  5.8050038191904711
  4.7501966347943290  4.7889509281739100  2.1535820945212900
  7.5642560708153530  5.7161957809421313  0.4792281920965776
  6.1418749430252841  1.6112689693646027  7.4793577216151785
  6.7056648824265137  6.7751888673047773  4.5079861106655397
  7.0004661314141110  2.6702620557272279  3.4505998030462193
  9.4274623055881772  3.9073005184681198  6.6591786435899900
  4.2786687082524475  8.0122273300456701  1.2994072701217647
  3.5720798685528865  4.3747875351513690  5.2709617696566866
 10.1340511452877600  0.2698607235738240  2.6876241440550790
  6.4836495336912181  4.1759803996513947  5.9781776236347541
  7.2224814801494421  0.0710535880738547  1.9804082900770037
