# Supplementary material for: Temperature-Dependent Chirality in Halide Perovskites
Source: J Phys Chem Lett. 2024 Jul 31;15(31):8057–64. doi: 10.1021/acs.jpclett.4c01629 (PMC11318036; doi:10.1021/acs.jpclett.4c01629)
Supplement: Supplementary file 1 — jz4c01629_si_001.zip [file jz4c01629_si_001.zip › perovskite_structures/s-2nea2pbbr4/S-2NEA2PbBr4_Exp.vasp]

 H  C  N Br Pb 
 1.0000000000000000
     8.7765000000000004    0.0000000000000000    0.0000000000000000
     0.0000000000000000    7.8388000000000000    0.0000000000000000
    -3.3503740637565738    0.0000000000000000   20.0662236016871738
 H   C   N   Br  Pb 
  56  48   4   8   2
Cartesian
  6.6371532565022084  6.1830416312000018  7.4452311416047969
 -1.2110273202587813  2.2636416312000005 12.6209924600823769
  5.4274547286040962  6.1220244120000018  8.2484620061567320
 -0.0013287923606693  2.2026244120000005 11.8177615955304418
  5.5423892608034349  7.1017254747999994  7.1810994403357897
 -0.1162633245600082  3.1823254748000012 12.8851241613513849
  2.2252068766132815  1.9299909480000006  7.3082992317468838
  3.2009190596301451  5.8493909479999999 12.7579243699402891
  1.0135462018806851  1.4395329096000005  7.9436159371999011
  4.4125797343627404  5.3589329096000018 12.1226076644872727
  1.0010409860995377  2.7102494224000009  7.2383483762714027
  4.4250849501438907  6.6296494224000000 12.8278752254157702
  6.1784682695124751  3.5399785636000010  4.8360200866774141
 -0.7523423332690484  7.4593785636000014 15.2302035150097606
  7.1362530331313065  2.5013062084000000  2.7837069353676545
 -1.7101270968878794  6.4207062084000013 17.2825166663195198
  7.7867846340572511  2.6907621656000011  0.6227753157019631
 -2.3606586978138244  6.6101621656000011 19.4434482859852125
  4.5058312893706765  4.7841607383999998 19.6510133029210614
  0.9202946468727492  0.8647607383999995  0.4152102987661110
  7.0962683928567571  6.6207680620000016  0.6506272340611049
 -1.6701424566133298  2.7013680620000011 19.4155963676260690
  6.1524709748336264  7.6563676076000018  2.7666105128590175
 -0.7263450385901998  3.7369676076000014 17.2996130888281563
  5.3529921666081766  7.4308061376000021  4.8996902141655676
  0.0731337696352503  3.5114061376000016 15.1665333875216071
  5.4203720172344623  4.4013215852000016  6.7804371536809009
  0.0057539190089646  0.4819215852000006 13.2857864480062720
  3.2555577771557540  4.7206351032000020  5.9214422537398761
  2.1705681590876726  0.8012351032000004 14.1447813479472977
  3.3357938691345055  6.2420834728000010  6.2907009004581242
  2.0903320671089221  2.3226834728000001 13.7755227012290486
  3.3350357821544510  5.1593257064000024  7.4243823352826439
  2.0910901540889757  1.2399257064000011 12.6418412664045317
  2.7836560211030119  0.2787398892000000  4.2485613245144203
  2.6424699151404147  4.1981398892000010 15.8176622771727544
  3.7137636802030656  1.2262705167999999  2.4262472281271998
  1.7123622560403611  5.1456705168000010 17.6399763735599748
  4.0926985313872555  3.2533450027999997  0.9620550243592899
  1.3334274048561718  7.1727450028000002 19.1041685773278829
  3.7416395886026246  5.3994673443999996  0.6317850500991207
  1.6844863476408016  1.4800673444000012 19.4344385515880518
  2.1839229227750621  6.6289596080000015  1.7955256878789685
  3.2422030134683641  2.7095596080000011 18.2706979138082062
  1.0369982660048418  5.5716701027999997  3.5606109145541769
  4.3891276702385849  1.6522701027999993 16.5056126871329951
  0.6988585382108397  3.6008546844000011  4.9769050425848596
  4.7272673980325877  7.5202546844000011 15.0893185591023133
  1.2986783780714197  0.2665035224000001  6.0455518467163119
  4.1274475581720065  4.1859035223999994 14.0206717549708628
 -0.8063068431898072  0.6970652900000003  5.0620861617740225
  6.2324327794332337  4.6164652899999998 15.0041374399131513
 -0.9166058259649525  2.0156455156000010  5.9027806657903072
  6.3427317622083796  5.9350455156000015 14.1634429358968656
 -0.9106790959123402  0.6240311904000002  6.6245827949665967
  6.3368050321557678  4.5434311903999998 13.4416408067205779
  6.1760866430054318  4.3646438399999994  4.4045360805703346
 -0.7499607067620058  0.4452438399999998 15.6616875211168392
  6.6412781441814888  4.4320575199999999  3.0901984346598246
 -1.2151522079380612  0.5126575199999992 16.9760251670273483
  7.1073506730703473  3.3338416400000010  2.3698210073592549
 -1.6812247368269215  7.2532416399999997 17.6964025943279175
  7.5159428383380185  3.4490720000000010  1.0895959415716137
 -2.0898169020945918  7.3684720000000015 18.9766276601155610
  7.5349273087527262  4.7111187999999995  0.4555032757582989
 -2.1088013725092991  0.7917187999999999 19.6107203259288738
  7.0981814383380186  5.8007120000000016  1.0895959415716137
 -1.6720555020945918  1.8813120000000019 18.9766276601155610
  6.6316825512535766  5.7168368400000000  2.4380461676049916
 -1.2055566150101504  1.7974368400000007 17.6281774340821826
  6.1537380727392126  6.8166204800000019  3.1664500843462360
 -0.7276121364957862  2.8972204800000010 16.8997735173409396
  5.6883062326587925  6.6880641600000015  4.4506883948542155
 -0.2621802964153658  2.7686641600000019 15.6155352068329591
  5.7175925122440843  5.4518854000000019  5.0847810606675301
 -0.2914665760006578  1.5324854000000003 14.9814425410196428
  5.1613511644385062  5.2943255200000019  6.4713571115441137
  0.2647747718049210  1.3749255200000017 13.5948664901430600
  3.6282422548408593  5.3601714399999993  6.5335624047093441
  1.7978836814025676  1.4407714400000000 13.5326611969778305
  2.5553690502168065  1.1515197200000005  4.0232778321382785
  2.8707568860266202  5.0709197200000000 16.0429457695488935
  3.1359076878150320  1.7323748000000005  2.9537481141683521
  2.2902182484283942  5.6517748000000019 17.1124754875188216
  2.8904098343052702  3.0806484000000012  2.6106156905795013
  2.5357161019381564  7.0000484000000007 17.4556079111076734
  3.5141281333736276  3.7234300000000009  1.5190131266477191
  1.9119978028697984  7.6428300000000018 18.5472104750394564
  3.2658261110430717  4.9776379999999998  1.3083177788300036
  2.1602998252003549  1.0582380000000000 18.7579058228571682
  2.3463909188115917  5.7380015999999996  2.0106356048890546
  3.0797350174318350  1.8186016000000000 18.0555879967981205
  1.6695657056516200  5.1007071600000016  3.0681255886979693
  3.7565602305918078  1.1813071600000007 16.9980980129892032
  1.9381847328506419  3.7720305600000010  3.3831652992444576
  3.4879412033927841  7.6914305600000015 16.6830583024427170
  1.3221577085950353  3.1323844800000011  4.4707546184559019
  4.1039682276483926  7.0517844800000011 15.5954689832312710
  1.6114579491366765  1.8429018800000005  4.8038539302439096
  3.8146679871067501  5.7623018800000017 15.2623696714432633
  0.9632163919686629  1.1860104400000004  5.9897677451036211
  4.4629095442747637  5.1054104400000009 14.0764558565835518
 -0.5587597628998030  1.1248677999999999  5.8854233823748485
  5.9848856991432289  5.0442678000000010 14.1808002193123261
  5.7518016093781892  6.2741755200000018  7.4345358444250982
 -0.3256756731347627  2.3547755200000022 12.6316877572620747
  1.3388755255775011  1.8867991600000005  7.2459133425692377
  4.0872504106659253  5.8061991600000011 12.8203102591179352
  0.1503484523193743  5.3143928479999998  7.1760828844353668
  5.2757774839240517  1.3949928480000011 12.8901407172518052
  0.7451878720131955  5.5527707560000001 13.0635128891703847
  4.6809380642302321  1.6333707559999995  7.0027107125167891
 -0.9864763674808988  0.5345277719999999  9.7254965930297228
  6.4126023037243245  4.4539277720000010 10.3407270086574528
  2.3467303350873645  3.3445024080000008 10.1824045044401394
  3.0793956011560621  7.2639024079999999  9.8838190972470343
  0.5020065943950043  5.7627722080000021 10.0604018649418823
  4.9241193418484226  1.8433722080000006 10.0058217367452915
