# Supplementary material for: Temperature-Dependent Chirality in Halide Perovskites
Source: J Phys Chem Lett. 2024 Jul 31;15(31):8057–64. doi: 10.1021/acs.jpclett.4c01629 (PMC11318036; doi:10.1021/acs.jpclett.4c01629)
Supplement: Supplementary file 1 — jz4c01629_si_001.zip [file jz4c01629_si_001.zip › perovskite_structures/s-2nea2pbbr4/S-2NEA2PbBr4_PBE-D3BJ.vasp]

 H  C  N Br Pb 
 1.0000000000000000
     8.6797757796008153    0.0000000000000000   -0.0511413830570417
     0.0000000000000000    7.6661107935637123    0.0000000000000000
    -3.4308842361814986    0.0000000000000000   19.9770051657973227
 H   C   N   Br  Pb 
  56  48   4   8   2
Cartesian
  6.6692243473328716  6.0540266822229141  7.3006334756238571
 -1.4203328039135494  2.2209712854410526 12.6252303071164267
  5.3750405085752577  5.8713302441949793  8.3352030561362547
 -0.1261489651559341  2.0382748474131294 11.5906607266040194
  5.3075224011647233  7.0992944308085786  7.1822572110914509
 -0.0586308577453988  3.2662390340267216 12.7436065716488223
  2.2944450271656600  1.8467171659948902  7.3244215231791321
  2.9544465162536571  5.6797725627767432 12.6014422595611357
  0.8171769174815801  1.4399981742524472  8.0546545632077056
  4.4317146259377447  5.2730535710343069 11.8712092195325720
  0.9434538603678123  2.8586165143901545  7.1842255733883222
  4.3054376830514993  6.6916719111720093 12.7416382093519722
  6.0250933909332538  3.2390575785786249  4.8019291850245498
 -0.7762018475139369  7.0721129753604872 15.1239345977157420
  7.0465741625351095  2.2343676313374017  2.7803307056920512
 -1.7976826191157980  6.0674230281192543 17.1455330770482348
  7.8323436472858559  2.4710964296898603  0.4342148540031519
 -2.5834521038665410  6.3041518264717178 19.4916489287371242
  4.3516955719944104  4.6946060462451307 19.2897236065338014
  0.8971959714249054  0.8615506494632713  0.6361401762064689
  6.9732795585576559  6.6932019206715978  0.5271121323217247
 -1.7243880151383373  2.8601465238897448 19.3987516504185535
  5.9993327579141278  0.0344956434188967  2.5891371485753463
 -0.7504412144948217  3.8675510402007522 17.3367266341649398
  5.1456086126901317  7.4566000797970124  4.8876806100047778
  0.1032829307291779  3.6235446830151496 15.0381831727355078
  5.3480171713799898  4.1416858358109270  6.7679406792159833
 -0.0991256279606813  0.3086304390290635 13.1579231035242934
  3.0674670385525724  4.4611165854080328  5.8142185259827430
  2.1814245048667433  0.6280611886261791 14.1116452567575319
  3.1398722079613144  6.1980171306088527  6.1899330662169918
  2.1090193354580005  2.3649617338269957 13.7359307165232849
  3.1535433915606332  5.0061526592102412  7.5084255400229241
  2.0953481518586781  1.1730972624283902 12.4174382427173544
  2.7027673764510323  0.0044578525237926  4.2442601755542615
  2.5461241669682884  3.8375132493056561 15.6816036071860285
  3.8236275957741919  1.0640925553254614  2.3185041512269677
  1.4252639476451308  4.8971479521073213 17.6073596315132974
  4.2570875293556503  3.1121491325042525  0.9272940792380290
  0.9918040140636651  6.9452045292861104 18.9985697035022518
  3.7546221276310798  5.4736725557865231  0.4103983518643630
  1.4942694157882332  1.6406171590046685 19.5154654308759277
  2.0756377654897324  6.7321628987489248  1.7534279512553343
  3.1732537779295753  2.8991075019670709 18.1724358314849574
  0.8574828115083806  5.6042906599887017  3.6042529725412802
  4.3914087319109303  1.7712352632068409 16.3216108101989903
  0.4761411725449546  3.6288627750886824  4.9694334765603356
  4.7727503708743537  7.4619181718705363 14.9564303061799446
  1.2444266521672620  0.0963354025585312  6.0993614875848339
  4.0044648912520486  3.9293907993403892 13.8265022951554482
 -0.9585661836629047  0.4947871442598425  4.9925723701883316
 -2.4723180525185930  4.3278425410417007 14.9844327956089849
 -1.0632469994400355  2.0998981567297181  5.7632241166760103
 -2.3676372367414618  5.9329535535115765 14.2137810491212999
 -1.0906060001336384  0.6368524613140673  6.7633718484042085
  6.3394975435529615  4.4699078580959206 13.1624919343360602
  6.0396421071111179  4.2191523115897214  4.3211517674411910
 -0.7907505636918014  0.3860969148078712 15.6047120152990946
  6.5299592615912214  4.3272771317419654  2.9965613434861744
 -1.2810677181719319  0.4942217349601090 16.9293024392542506
  7.0225091463952243  3.2048834550950067  2.2810154505557012
 -1.7736176029759110  7.0379388518768602 17.6448483321846012
  7.4659479236905915  3.3388162064366314  0.9821599576259578
 -2.2170563802712757  7.1718716032184950 18.9437038251143335
  7.4421465006922052  4.6032711194687268  0.3454826531800309
 -2.1932549572728894  0.7702157226868699 19.5803811295602408
  6.9905688276466007  5.7191090465737648  1.0197366684424864
 -1.7416772842272890  1.8860536497919107 18.9061271142978029
  6.5224546273378570  5.6117683474766205  2.3549964802610255
 -1.2735630839185306  1.7787129506947665 17.5708673024792539
  6.0157687743950525  6.7230550837667948  3.0763699891247267
 -0.7668772309757325  2.8899996869849378 16.8494937936155438
  5.5368380813119149  6.5822817822731210  4.3618748211487537
 -0.2879465378925958  2.7492263854912697 15.5639889615915266
  5.5578407355320669  5.3173727556164136  5.0063348426897036
 -0.3089491921127520  1.4843173588345502 14.9195289400505775
  5.0192282718268402  5.1247489968664350  6.4050703073007220
  0.2296632715924681  1.2916936000845725 13.5207934754395644
  3.5043793762163085  5.2058011864184932  6.4879537607546069
  1.7445121672030086  1.3727457896366329 13.4379100219856618
  2.4675261943815072  1.0363064268884123  3.9799664707954379
  2.7813653490378032  4.8693618236702614 15.9458973119448348
  3.0971427406539762  1.6292632727924656  2.9054998954494025
  2.1517488027653435  5.4623186695743247 17.0203638872908805
  2.8332938341176988  2.9808176669571687  2.5578418216566683
  2.4155977093016117  6.8138730637390257 17.3680219610836168
  3.4989947362016931  3.6488702509272430  1.4983010338645866
  1.7498968072176191  7.4819256477090912 18.4275627488756868
  3.2213023354011452  4.9692350797258840  1.2160816023260870
  2.0275892080181750  1.1361796829440305 18.7097821804142050
  2.2683217856315596  5.6844289895349567  1.9794438594693016
  2.9805697577877597  1.8513735927530983 17.9464199232709802
  1.5961194510535754  5.0641176177349756  3.0091102625043686
  3.6527720923657352  1.2310622209531217 16.9167535202359289
  1.8607551149054520  3.7050780690617038  3.3241012632381870
  3.3881364285138664  7.5381334658435666 16.6017625195020990
  1.2094701852394141  3.0549099483298945  4.3992664417744338
  4.0394213581799105  6.8879653451117528 15.5265973409658464
  1.5209580411625812  1.7557879534037004  4.7532906689345102
  3.7279335022567444  5.5888433501855568 15.1725731138057593
  0.8609026933635574  1.1167946170006082  5.9567255021989256
  4.3879888500557680  4.9498500137824575 13.9691382805413493
 -0.6552588742724307  1.0864980764536627  5.8637610066812202
  5.9041504176917492  4.9195534732355179 14.0621027760590565
  5.6269626161405659  6.1183973280680375  7.3597482644445105
 -0.3780710727212448  2.2853419312861765 12.5661155182957689
  1.2549782120880426  1.8641139999364036  7.2118913290641915
  3.9939133313312776  5.6971693967182615 12.7139724536760870
  0.0646852210062846  5.1481572512955207  7.1194838349982241
  5.1842063224130319  1.3151018545136659 12.8063799477420766
  0.6941815565479461  5.4131657866473235 13.0265120608278675
  4.5547099868713712  1.5801103898654691  6.8993517219124243
 -0.9198595746001157  0.6661940158217388  9.6419493182734399
  6.1687511180194381  4.4992494126035956 10.2839144644668323
  2.2437081425783569  3.2452916489958956 10.1503823486259552
  3.0051834008409535  7.0783470457777486  9.7754814341143419
  0.4206190049996998  5.6384169132154414 10.0199183731619357
  4.8282725384196183  1.8053615164335877  9.9059454095783490
