# Supplementary material for: Temperature-Dependent Chirality in Halide Perovskites
Source: J Phys Chem Lett. 2024 Jul 31;15(31):8057–64. doi: 10.1021/acs.jpclett.4c01629 (PMC11318036; doi:10.1021/acs.jpclett.4c01629)
Supplement: Supplementary file 1 — jz4c01629_si_001.zip [file jz4c01629_si_001.zip › perovskite_structures/s-2nea2pbbr4/S-2NEA2PbBr4_SCAN.vasp]

 H  C  N Br Pb 
 1.0000000000000000
     8.6911272603519407    0.0000000000000000   -0.0315724779058492
     0.0000000000000000    7.7877731979432738    0.0000000000000000
    -3.3527604400866347    0.0000000000000000   20.0245120275447661
 H   C   N   Br  Pb 
  56  48   4   8   2
Cartesian
  6.7323028700169765  6.2246021645061633  7.3632710060153146
 -1.3939360497516760  2.3307155655345242 12.6296685436236000
  5.4251800356786379  6.0682930547518010  8.3691558715489265
 -0.0868132154133275  2.1744064557801646 11.6237836780899730
  5.3812333971798116  7.2489524613740706  7.1930531583695707
 -0.0428665769145071  3.3550658624024341 12.7998863912693395
  2.3404529921048027  1.9687179217975284  7.3709667549544662
  2.9979138281605113  5.8626045207691586 12.6219727946844351
  0.8909181104401697  1.5307483646086215  8.0951883220833256
  4.4474487098251299  5.4246349635802584 11.8977512275556023
  0.9726424476035251  2.9250798184060667  7.2025598807393880
  4.3657243726617798  6.8189664173777054 12.7903796688995417
  6.0737667743454944  3.3491751765534312  4.8821527280396477
 -0.7353999540801890  7.2430617755250717 15.1107868215992731
  7.0403161349689549  2.3205187224797514  2.8714860173619061
 -1.7019493147036440  6.2144053214513848 17.1214535322770018
  7.8035277874381848  2.5193312641137999  0.5283315508965301
 -2.4651609671728769  6.4132178630854408 19.4646079987423875
  4.3985534830447541  4.7152248350518358 19.4068097253260312
  0.9398133372205483  0.8213382360801958  0.5861298243128780
  6.9621910733296595  6.7210016213086945  0.5683036781196155
 -1.6238242530643541  2.8271150223370460 19.4246358715192891
  6.0389852408966940 -0.0279548218467624  2.6286123980084231
 -0.7006184206313959  3.8659317771248753 17.3643271516305120
  5.2491960271548974  7.5570875208400157  4.9369143369005908
  0.0891707931104052  3.6632009218683756 15.0560252127383283
  5.4494886099261262  4.2969488542415188  6.8593049650353315
 -0.1111217896608245  0.4030622552698842 13.1336345846035876
  3.1697674678833216  4.5869225339149695  5.8800911841967345
  2.1685993523819906  0.6930359349433340 14.1128483654421704
  3.2413644353939830  6.3193662564979851  6.2366942854127201
  2.0970023848713155  2.4254796575263455 13.7562452642262141
  3.2468900819269417  5.1457467731442899  7.5606342991058240
  2.0914767383383661  1.2518601741726516 12.4323052505330871
  2.7404558979147091  0.0422246615549644  4.2726951589401025
  2.5979109223506023  3.9361112605266033 15.7202443906988005
  3.8003623628002701  1.0829352012581877  2.3195862001749536
  1.5380044574650378  4.9768218002298266 17.6733533494639623
  4.1977024664935998  3.1121758304357061  0.9148363088900699
  1.1406643537717083  7.0060624294073417 19.0781032407488489
  3.6807700099597658  5.4565598570351908  0.3986753458445247
  1.6575968103055421  1.5626732580635589 19.5942642037943706
  2.0373816761766621  6.7132227507619353  1.7650368976448971
  3.3009851440886369  2.8193361517903037 18.2279026519940288
  0.8866999250921921  5.6029528343184261  3.6516738786515615
  4.4516668951731111  1.7090662353467905 16.3412656709873652
  0.5576848780607802  3.6590053916026952  5.0382698537339587
  4.7806819422045299  7.5528919905743228 14.9546696959049576
  1.3726593526976134  0.1645476150068786  6.1853991224660323
  3.9657074675676851  4.0584342139785212 13.8075404271728814
 -0.8325611666696332  0.4742234522855108  5.0595204742647546
 -2.5201992734169991  4.3681100512571440 14.9649915532799920
 -0.9851398318967866  2.0758346231184732  5.8044752888511075
 -2.3676206081898497  5.9697212220901035 14.2200367386936666
 -0.9746819861518958  0.6320140218035187  6.8193952940507554
  6.3130488064172008  4.5259006207751558 13.1735442555881512
  6.0834624855305544  4.3174792471710735  4.3922542813502226
 -0.7450956652652454  0.4235926481994389 15.6006852682887001
  6.5396844166756924  4.4061191807129827  3.0614038689855829
 -1.2013175964104064  0.5122325817413397 16.9315356806534680
  7.0145100991090938  3.2772371094095183  2.3601023288183556
 -1.6761432788437898  7.1711237083811596 17.6328372208205799
  7.4430865401306336  3.3902020474485144  1.0630357982128085
 -2.1047197198653276  7.2840886464201517 18.9299037514261066
  7.4191260576644922  4.6398100363344250  0.4118282007132114
 -2.0807592373991870  0.7459234373627852 19.5811113489257274
  6.9781774280676290  5.7591879697054624  1.0705469283929283
 -1.6398106078023174  1.8653013707338357 18.9223926212460043
  6.5296952725170572  5.6739367114305725  2.4068074441129865
 -1.1913284522517555  1.7800501124589367 17.5861321055259232
  6.0552065112865581  6.7940435116257536  3.1239724794517807
 -0.7168396910212584  2.9001569126541118 16.8689670701871357
  5.6137728725526115  6.6760206843891172  4.4170255668493574
 -0.2754060522873113  2.7821340854174803 15.5759139827895670
  5.6366276523231722  5.4245528683762485  5.0716457733969733
 -0.2982608320578777  1.5306662694046129 14.9212937762419635
  5.1099435059959619  5.2572616849884151  6.4700354475308783
  0.2284233142693567  1.3633750860167795 13.5229041021080327
  3.5998791345622188  5.3345722694644317  6.5458871340952731
  1.7384876857030829  1.4406856704927919 13.4470524155436522
  2.5014111730907960  1.0671481073753064  4.0110432553808169
  2.8369556471745065  4.9610347063469478 15.9818962942581262
  3.0965555497584010  1.6490021138461310  2.9212871732664136
  2.2418112705069011  5.5428887128177662 17.0716523763725156
  2.8272050611583794  2.9919485576217189  2.5768783411095502
  2.5111617591069231  6.8858351565933518 17.4160612085293849
  3.4609222732533955  3.6494213203059362  1.5008441126422853
  1.8774445470119092  7.5433079192775718 18.4920954369966388
  3.1736789797171836  4.9593189703883622  1.2166184668751165
  2.1646878405481251  1.0654323714167298 18.7763210827637863
  2.2403366939405474  5.6742815586480875  1.9940339918051238
  3.0980301263247565  1.7803949596764554 17.9989055578338046
  1.6048737192548403  5.0635135707318364  3.0422995408078943
  3.7334931010104624  1.1696269717602004 16.9506400088310158
  1.8840423480766317  3.7171882520781834  3.3610337269723738
  3.4543244721886754  7.6110748510498158 16.6319058226665568
  1.2699433579149635  3.0823205773215094  4.4567651866035716
  4.0684234623503537  6.9762071762931441 15.5361743630353342
  1.5863659548078486  1.7914309272155722  4.8043269887867881
  3.7520008654574517  5.6853175261872106 15.1886125608521283
  0.9539958465981175  1.1583952901901109  6.0154122446245140
  4.3843709736671936  5.0522818891617503 13.9775273050143873
 -0.5522299285346750  1.0804627189083160  5.9208298506917227
  5.8905967487999753  4.9743493178799483 14.0721096989472070
  5.6977227958318490  6.2830672931751446  7.4007311851583149
 -0.3593559755665487  2.3891806942035125 12.5922083644805891
  1.3109540624413496  1.9492323162197560  7.2518511129497760
  4.0274127578239618  5.8431189151913987 12.7410884366891217
  0.1316426766694763  5.2831142360560639  7.1479507281260313
  5.2067241435958325  1.3892276370844254 12.8449888215128869
  0.7148721682644827  5.5595251316503598 13.0437318477816042
  4.6234946520008293  1.6656385326787218  6.9492077018573069
 -0.9410103567694628  0.6179366452666707  9.7037842886526651
  6.2793771770347631  4.5118232442383084 10.2891552609862611
  2.2930847464227346  3.3427986955263198 10.1723103521691751
  3.0452820738425643  7.2366852944979554  9.8206291974697457
  0.4758820427575199  5.7590017556049791 10.0403066545155397
  4.8624847775077811  1.8651151566333413  9.9526328951233776
